# Supplementary material for: TAL effector driven induction of a SWEET gene confers susceptibility to bacterial blight of cotton
Source: Nat Commun. 2017 May 24;8:15588. doi: 10.1038/ncomms15588 (PMC5458083; doi:10.1038/ncomms15588)
Supplement: Supplementary Data 1 — Progressive MAUVE analysis on XcmH and XcmN genomes. The exact coordinates of the locally collinear blocks (LCB) are shown. [file ncomms15588-s2.xlsx]

## Sheet: Sheet1
	Progressive MAUVE on XcmH and XcmN whole genomes
cXcmH_	cXcmH_	cXcmN_	cXcmN_	pXcmH_	pXcmH_	pXcmN_	pXcmN_
left end	right end	left end	right end	left end	right end	left end	right end
-2748482	-2749197	2354518	2355233	0	0	0	0
5143771	5148599	5150487	5155314	0	0	0	0
5072724	5142452	5080745	5150483	0	0	0	0
-2742792	-2743259	2361638	2362105	-87816	-88281	0	0
5042310	5071522	5051530	5080741	0	0	0	0
4981884	5042307	4990710	5051131	0	0	0	0
4980758	4981880	4989376	4990497	0	0	0	0
4965400	4980652	4974121	4989371	0	0	0	0
4845708	4965396	4854438	4974092	0	0	0	0
4761028	4845704	4730210	4814909	0	0	0	0
4739687	4759713	4710181	4730206	0	0	0	0
4610305	4738370	4582116	4710176	0	0	0	0
4550952	4610302	4521436	4580800	0	0	0	0
4550870	4550932	4521373	4521433	0	0	0	0
226457	226588	0	0	81210	81341	0	0
4550518	4550747	4520930	4521175	0	0	0	0
4549861	4550107	4520290	4520518	0	0	0	0
215442	219946	0	0	-72546	-77057	0	0
222327	222770	0	0	-58286	-59525	0	0
4549603	4549664	4520105	4520166	0	0	0	0
203783	203973	0	0	47799	48004	0	0
4489732	4549600	4460213	4520076	0	0	0	0
4469515	4489596	4440129	4460209	0	0	0	0
4340755	4469512	4310054	4438812	0	0	0	0
4339455	4340730	4308775	4310049	0	0	0	0
4285688	4339435	4255013	4308772	0	0	0	0
201024	202454	0	0	45343	46766	0	0
1	196460	1	196428	0	0	0	0
233189	1048832	197614	1006689	0	0	0	0
-3945509	-4110895	1006690	1172069	0	0	0	0
-3831326	-3945505	1188416	1302601	0	0	0	0
-3733091	-3830009	1302606	1399521	0	0	0	0
-3666751	-3709107	1399526	1441869	0	0	0	0
-3647287	-3666719	1441880	1461320	0	0	0	0
-3646950	-3647111	1461578	1461751	0	0	0	0
-3641009	-3646424	1462590	1468004	0	0	0	0
-3574851	-3634014	1469172	1528348	0	0	0	0
-3543261	-3573534	1528353	1558626	0	0	0	0
-3440163	-3543250	1558665	1661747	0	0	0	0
-3360908	-3438640	1661750	1739485	0	0	0	0
4254463	4285686	4223769	4254992	0	0	0	0
-3332927	-3340384	1760293	1767750	0	0	0	0
-3210157	-3331403	1767754	1888998	0	0	0	0
4244127	4253260	4214632	4223764	0	0	0	0
-3206344	-3208011	1891144	1892811	0	0	0	0
-2934247	-3205838	1892816	2164414	0	0	0	0
-2901502	-2934243	2165617	2198358	0	0	0	0
-2892624	-2901497	2199562	2208434	0	0	0	0
-2872369	-2892599	2208438	2228668	0	0	0	0
-2826970	-2872365	2228702	2274097	0	0	0	0
-2766744	-2826964	2274124	2334356	0	0	0	0
-2766520	-2766739	2335560	2335779	0	0	0	0
4110897	4244123	4081233	4214454	0	0	0	0
-2766048	-2766177	2336122	2336252	0	0	0	0
-1048833	-1059697	4070367	4081231	0	0	0	0
-2762386	-2765977	2336322	2339913	0	0	0	0
-2765978	-2766046	2336253	2336321	39485	39553	0	0
-1059702	-1288571	3841490	4070341	0	0	0	0
-2766178	-2766519	2335780	2336121	38651	38992	0	0
-2750330	-2761025	2341274	2351971	0	0	0	0
-2749842	-2750222	2351977	2352357	0	0	0	0
-2749517	-2749837	2352464	2352784	0	0	0	0
-2749201	-2749513	2352890	2353202	0	0	0	0
5150613	5212564	5156620	5218607	0	0	0	0
-1288576	-1300893	3827862	3840173	0	0	0	0
-1306750	-1404579	3685052	3782897	0	0	0	0
-1404600	-1507505	3582149	3685049	0	0	0	0
-2747961	-2748481	2355234	2355754	-7803	-8323	0	0
-2745196	-2745212	2359685	2359701	0	0	0	0
-1507508	-1521379	3568257	3582128	0	0	0	0
-2743260	-2744239	2360658	2361637	0	0	0	0
-1522694	-1540154	3550803	3568254	0	0	0	0
-2742790	-2742791	2362106	2362107	0	0	0	0
-1540316	-1614058	3477055	3550798	0	0	0	0
-2735981	-2741955	2362942	2368916	0	0	0	0
-2730930	-2734002	2368919	2371991	0	0	0	0
-2727292	-2730924	2373204	2376836	0	0	0	0
-2692970	-2726018	2377613	2410664	0	0	0	0
-2672283	-2691653	2410668	2430037	0	0	0	0
-2615991	-2664190	2430040	2478242	0	0	0	0
-2545063	-2614010	2478247	2547189	0	0	0	0
-2543268	-2543746	2547194	2547672	0	0	0	0
-2539552	-2542065	2547676	2550189	0	0	0	0
-2531379	-2539547	2551393	2559560	0	0	0	0
-2520758	-2529855	2559564	2568661	0	0	0	0
-2435905	-2519555	2568665	2652316	0	0	0	0
-2302330	-2435900	2653872	2787433	0	0	0	0
-2259380	-2302179	2787436	2830235	0	0	0	0
-2220471	-2259375	2838338	2877243	0	0	0	0
-2038554	-2220451	2877245	3059134	0	0	0	0
-2030891	-2032022	3059139	3060270	0	0	0	0
-1982665	-2030886	3060339	3108560	0	0	0	0
-1939634	-1982660	3108607	3151633	0	0	0	0
-1883339	-1939630	3152836	3209128	0	0	0	0
-1614086	-1882019	3209132	3477051	0	0	0	0
-2744240	-2745195	2359702	2360657	-979	-1934	0	0
0	0	0	0	56409	56466	-611	-669
0	0	0	0	54830	56253	-711	-2137
-2762360	-2762381	0	0	0	0	4578	4599
-2761929	-2762359	2339940	2340370	0	0	4600	5030
-2761816	-2761928	2340371	2340483	77806	77920	5031	5143
-2761026	-2761815	2340484	2341273	0	0	5144	5934
0	0	0	0	79681	81209	9909	9996
-2745217	-2747960	2355755	2358498	-5059	-7802	10468	13211
0	0	2358499	2359635	-3922	-5059	13212	14348
0	0	2359636	2359680	0	0	14349	14408
0	0	0	0	-3463	-3917	14409	14877
0	0	0	0	-16063	-16107	-16063	-16107
-3208012	-3210156	1888999	1891143	-16108	-18252	-16108	-18252
-3340389	-3360908	1739486	1760004	-18254	-18300	-18254	-18300
0	0	0	0	18301	18350	18301	18350
-2741956	-2742789	2362108	2362941	18351	19176	18351	19176
0	0	0	0	19177	25401	19177	25401
0	0	0	0	54791	54825	30610	30644
0	0	0	0	-58200	-58284	-33218	-33306
223240	223422	0	0	0	0	-33815	-34001
222771	222860	0	0	0	0	-34420	-34509
0	0	0	0	-59525	-59525	-35087	-35087
221225	222326	0	0	-59526	-60640	-35088	-36202
0	0	0	0	-60642	-60887	-36204	-36449
220016	220971	0	0	-60888	-61828	-36450	-37389
0	0	0	0	-61830	-62844	-37391	-38405
214483	214576	0	0	-77174	-77261	-40279	-40353
213733	214482	0	0	0	0	-40354	-41104
213642	213732	0	0	-77388	-77478	-41104	-41194
212868	213641	0	0	0	0	-41195	-41990
210661	210776	0	0	0	0	-42462	-42575
196461	201023	0	0	0	0	0	0
202455	203782	0	0	0	0	0	0
203974	210660	0	0	0	0	0	0
210777	212867	0	0	0	0	0	0
214577	215441	0	0	0	0	0	0
219947	220015	0	0	0	0	0	0
220972	221224	0	0	0	0	0	0
222861	223239	0	0	0	0	0	0
223423	226456	0	0	0	0	0	0
226589	233188	0	0	0	0	0	0
1300894	1306749	0	0	0	0	0	0
1404580	1404599	0	0	0	0	0	0
1521380	1522693	0	0	0	0	0	0
1540155	1540315	0	0	0	0	0	0
1614059	1614085	0	0	0	0	0	0
1882020	1883338	0	0	0	0	0	0
2032023	2038553	0	0	0	0	0	0
2302180	2302329	0	0	0	0	0	0
2519556	2520757	0	0	0	0	0	0
2529856	2531378	0	0	0	0	0	0
2542066	2543267	0	0	0	0	0	0
2543747	2545062	0	0	0	0	0	0
2614011	2615990	0	0	0	0	0	0
2664191	2672282	0	0	0	0	0	0
2691654	2692969	0	0	0	0	0	0
2726019	2727291	0	0	0	0	0	0
2734003	2735980	0	0	0	0	0	0
2750223	2750329	0	0	0	0	0	0
2892600	2892623	0	0	0	0	0	0
3205839	3206343	0	0	0	0	0	0
3331404	3332926	0	0	0	0	0	0
3438641	3440162	0	0	0	0	0	0
3573535	3574850	0	0	0	0	0	0
3634015	3641008	0	0	0	0	0	0
3646425	3646949	0	0	0	0	0	0
3647112	3647286	0	0	0	0	0	0
3666720	3666750	0	0	0	0	0	0
3709108	3733090	0	0	0	0	0	0
3830010	3831325	0	0	0	0	0	0
4253261	4254462	0	0	0	0	0	0
4340731	4340754	0	0	0	0	0	0
4489597	4489731	0	0	0	0	0	0
4549665	4549860	0	0	0	0	0	0
4550108	4550517	0	0	0	0	0	0
4550748	4550869	0	0	0	0	0	0
4738371	4739686	0	0	0	0	0	0
4759714	4761027	0	0	0	0	0	0
4980653	4980757	0	0	0	0	0	0
5071523	5072723	0	0	0	0	0	0
5142453	5143770	0	0	0	0	0	0
5148600	5150612	0	0	0	0	0	0
0	0	196429	197613	0	0	0	0
0	0	1172070	1188415	0	0	0	0
0	0	1461321	1461577	0	0	0	0
0	0	1461752	1462589	0	0	0	0
0	0	1468005	1469171	0	0	0	0
0	0	1558627	1558664	0	0	0	0
0	0	1760005	1760292	0	0	0	0
0	0	2164415	2165616	0	0	0	0
0	0	2198359	2199561	0	0	0	0
0	0	2228669	2228701	0	0	0	0
0	0	2274098	2274123	0	0	0	0
0	0	2334357	2335559	0	0	0	0
0	0	2339914	2339939	0	0	0	0
0	0	2352358	2352463	0	0	0	0
0	0	2352785	2352889	0	0	0	0
0	0	2353203	2354517	0	0	0	0
0	0	2371992	2373203	0	0	0	0
0	0	2376837	2377612	0	0	0	0
0	0	2550190	2551392	0	0	0	0
0	0	2652317	2653871	0	0	0	0
0	0	2830236	2838337	0	0	0	0
0	0	3060271	3060338	0	0	0	0
0	0	3108561	3108606	0	0	0	0
0	0	3151634	3152835	0	0	0	0
0	0	3582129	3582148	0	0	0	0
0	0	3782898	3827861	0	0	0	0
0	0	3840174	3841489	0	0	0	0
0	0	4070342	4070366	0	0	0	0
0	0	4214455	4214631	0	0	0	0
0	0	4254993	4255012	0	0	0	0
0	0	4438813	4440128	0	0	0	0
0	0	4520077	4520104	0	0	0	0
0	0	4520167	4520289	0	0	0	0
0	0	4520519	4520929	0	0	0	0
0	0	4521176	4521372	0	0	0	0
0	0	4580801	4582115	0	0	0	0
0	0	4814910	4854437	0	0	0	0
0	0	4974093	4974120	0	0	0	0
0	0	4990498	4990709	0	0	0	0
0	0	5051132	5051529	0	0	0	0
0	0	5155315	5156619	0	0	0	0
0	0	0	0	1	978	0	0
0	0	0	0	1935	3462	0	0
0	0	0	0	8324	16062	0	0
0	0	0	0	25402	38650	0	0
0	0	0	0	38993	39484	0	0
0	0	0	0	39554	45342	0	0
0	0	0	0	46767	47798	0	0
0	0	0	0	48005	54790	0	0
0	0	0	0	56254	56408	0	0
0	0	0	0	56467	58199	0	0
0	0	0	0	62845	72545	0	0
0	0	0	0	77058	77173	0	0
0	0	0	0	77262	77387	0	0
0	0	0	0	77479	77805	0	0
0	0	0	0	77921	79680	0	0
0	0	0	0	81342	87815	0	0
0	0	0	0	0	0	1	610
0	0	0	0	0	0	670	710
0	0	0	0	0	0	2138	4577
0	0	0	0	0	0	5935	9908
0	0	0	0	0	0	9997	10467
0	0	0	0	0	0	14878	16062
0	0	0	0	0	0	25402	30609
0	0	0	0	0	0	30645	33217
0	0	0	0	0	0	33307	33814
0	0	0	0	0	0	34002	34419
0	0	0	0	0	0	34510	35086
0	0	0	0	0	0	38406	40278
0	0	0	0	0	0	41991	42461
