# Supplementary material for: TAL effector driven induction of a SWEET gene confers susceptibility to bacterial blight of cotton
Source: Nat Commun. 2017 May 24;8:15588. doi: 10.1038/ncomms15588 (PMC5458083; doi:10.1038/ncomms15588)
Supplement: Supplementary Data 2 — List of the genes that are significantly up-/down-regulated by Avrb6, the genes in G. raimondii with a predicted Avrb6 EBE, and all of the Avrb6 candidate targets in Ac44E cotton. [file ncomms15588-s3.xlsx]

## Sheet: Avrb6 up-regulated  genes
Avrb6 up-regulated genes in cotton protoplasts of Ac44E
Gene ID	Ctrl_RPKM	Avrb6_RPKM	Fold Change	P-value	Significant	Gene description and Gene Ontology
Gorai.009G251700.1	0	63.83	6383	6.49e-62	yes	myb domain protein 52
Gorai.008G209000.1	0.48	2847.21	5973.16	1.63e-21	yes	Bidirectional sugar transporter N3
Gorai.007G111800.1	0.02	82.51	4950.4	2.31e-63	yes	Basic helix-loop-helix (BHLH) family transcription factor
Gorai.013G035200.1	0	26.68	2668	1.42e-16	yes	Basic-leucine zipper (bZIP) transcription factor family protein
Gorai.004G023400.1	0.02	46.25	2312.33	1.78e-53	yes	Leucine-rich repeat receptor-like protein kinase family protein
Gorai.013G141500.1	0.01	18.96	1896.33	3.8e-15	yes	Cytochrome P450 family protein
Gorai.010G202600.1	0	16.54	1654	1.74e-26	yes	Plant protein 1589 of unknown function
Gorai.003G082800.1	0.02	25.71	1542.8	4.36e-32	yes	Protein of unknown function (DUF1191)
Gorai.002G067300.1	0	13.74	1374	2.83e-06	yes	NAC domain protein,
Gorai.004G186700.1	0.05	66.04	1238.19	4.98e-32	yes	NAC domain protein,
Gorai.009G106600.1	0.03	34.85	1161.78	1.28e-51	yes	Protein disulfide isomerase, putative
Gorai.011G025200.1	0	11.48	1148	1.09e-24	yes	Disease resistance protein (TIR-NBS-LRR class)
Gorai.006G236600.1	0.56	605.86	1088.37	2.56e-27	yes	Glucose-1-phosphate adenylyltransferase
Gorai.012G071500.1	0	9.93	992.67	1.4e-12	yes	ROTUNDIFOLIA like 8
Gorai.001G083600.1	0.02	16.11	966.8	8.51e-34	yes	Glutathione S-transferase
Gorai.002G077800.1	0.24	209.57	873.21	4.95e-23	yes	Calcium-binding EF-hand
Gorai.013G168300.1	0.02	12.21	732.6	1.47e-05	yes	Mads box protein, putative
Gorai.007G144500.1	0.2	137.2	697.61	2.99e-45	yes	LOB domain-containing protein, putative
Gorai.005G138100.1	0.12	84.86	688.03	4.64e-56	yes	Ethylene-responsive transcription factor 7
Gorai.013G269000.1	0	6.73	673	3.77e-17	yes	Photosystem I P700 chlorophyll a apoprotein A1
Gorai.001G130200.1	0.01	6.69	668.67	0.000393842	yes	Vicilin
Gorai.013G086100.1	0	5.54	554.33	0.000599068	yes	Ribonuclease t2, putative
Gorai.006G172400.1	0.04	20.94	523.42	1.34e-42	yes	Expansin 1
Gorai.001G238800.1	0.05	23.86	511.36	0.00517119	yes	Ankyrin repeat-containing protein, putative
Gorai.003G175900.1	0.86	435.87	508.8	8.47e-58	yes	RING finger protein
Gorai.006G046500.1	0.01	3.2	479.5	2.67e-08	yes	MATE efflux family protein
Gorai.008G222500.1	0.16	77.03	471.63	7.16e-09	yes	Cytochrome P450, putative
Gorai.007G105000.1	0.16	73.34	468.15	2.94e-25	yes	GDSL esterase/lipase
Gorai.004G241500.1	0	4.49	449	0.000902761	yes	Dehydrogenase/reductase SDR family member 2
Gorai.003G161800.1	0	4.21	421.33	0.00027846	yes	Agenet domain-containing protein
Gorai.005G201200.1	0.02	9.77	418.71	3.63e-13	yes	Unknown protein
Gorai.002G212700.1	0	4.15	414.67	1.59e-16	yes	Cysteine-rich venom protein
Gorai.010G152000.1	0.01	5.44	408.25	0.00784131	yes	Polyphenol oxidase 1
Gorai.008G010900.1	0	3.94	393.67	1.72e-14	yes	Desiccation-related protein PCC13-62, putative, expressed
Gorai.006G022100.1	0.1	40.32	390.19	4.82e-14	yes	Homeobox-leucine zipper family protein
Gorai.009G045000.1	0.01	4.94	370.75	1.32e-23	yes	GATA transcription factor
Gorai.005G042200.1	0	3.57	356.67	4.32e-23	yes	Sec14p-like phosphatidylinositol transfer family protein
Gorai.008G122100.1	0.02	7.01	350.33	7.48e-29	yes	AT hook motif DNA-binding family protein
Gorai.009G306600.1	0	3.39	339	4.13e-06	yes	Terpene synthase 1
Gorai.001G111700.1	0.2	65.91	329.55	1.55e-17	yes	Cytochrome P450, putative
Gorai.002G213700.1	0.01	2.1	315	4.15e-19	yes	Protein of unknown function, DUF547
Gorai.002G207200.1	0	3.12	312.33	3.18e-20	yes	nodulin MtN21 /EamA-like transporter family protein
Gorai.008G215200.1	0	3.07	306.67	1.71e-05	yes	Lipase/lipooxygenase, PLAT/LH2 family protein
Gorai.006G138700.1	0.01	3.01	301	1.23e-13	yes	Zinc finger family protein
Gorai.004G023800.1	0.02	5	299.8	1.09e-10	yes	Leucine-rich repeat receptor-like protein kinase family protein
Gorai.007G136700.1	0.02	5.93	296.5	2.86e-20	yes	Protein of unknown function (DUF3049)
Gorai.001G003600.1	0.33	98.76	296.27	4.98e-06	yes	Plant protein of unknown function (DUF936)
Gorai.008G166500.1	0.26	75.76	295.18	4.12e-45	yes	Encodes a protein whose expression is responsive to nematode infection.
Gorai.002G128700.1	0.08	22.11	288.35	7.03e-06	yes	Protein of unknown function (DUF620)
Gorai.004G023700.1	0	2.88	288	1.13e-07	yes	Unknown protein
Gorai.006G196600.1	0.01	2.83	283	3.71e-14	yes	Gibberellin 20-oxidase
Gorai.007G103600.1	0.17	46.81	270.08	2.16e-40	yes	WRKY DNA-binding protein 24
Gorai.006G226700.1	0.01	2.61	261.33	1.55e-17	yes	Aldo/keto reductase family protein
Gorai.013G005900.1	0.03	8.52	255.5	2.34e-26	yes	LOB domain-containing protein, putative
Gorai.007G010300.1	0.61	153.66	251.9	6.15e-15	yes	MATE efflux family protein
Gorai.001G039000.1	0	2.29	229	3.4e-07	yes	DNA-binding WRKY
Gorai.002G224600.1	0	2.27	227	3.09e-07	yes	Seed maturation protein LEA 4
Gorai.006G012500.1	0	2.25	225.33	9.42e-23	yes	Cyclic nucleotide gated channel 2
Gorai.008G034200.1	0.02	4.5	225	6.68e-23	yes	Ankyrin repeat-containing protein, putative
Gorai.002G224500.1	0	2.2	219.67	0.00268421	yes	VQ motif-containing protein
Gorai.004G251600.1	0.03	6.16	205.33	3.49e-26	yes	Ankyrin repeat-containing protein, putative
Gorai.005G001300.1	0	1.97	197	3.09e-07	yes	SCARECROW
Gorai.004G158700.1	0.01	2.54	190.75	0.0362134	yes	Protein PAIR1
Gorai.009G125300.1	0	1.86	186.33	0.046554	yes	Unknown protein
Gorai.001G256300.1	1.06	192.33	180.87	9.23e-46	yes	Homeobox-leucine zipper protein
Gorai.009G015400.1	0.05	8.43	180.64	3.08e-18	yes	Vesicle-associated membrane protein
Gorai.003G153000.1	0.38	66.57	176.73	1.88e-44	yes	receptor-like kinase 1
Gorai.011G025300.1	0	1.73	173.33	5.55e-07	yes	disease resistance protein (TIR-NBS-LRR class), putative
Gorai.011G080000.1	2.01	347.07	172.39	1.42e-45	yes	AT3g15630/MSJ11_3
Gorai.007G234600.1	0.02	3.43	171.33	5.48e-19	yes	Peroxidase superfamily protein
Gorai.004G289800.1	0.01	1.68	168	7.9e-10	yes	Ethylene-responsive transcription factor 10
Gorai.002G067700.1	2.32	388.53	167.47	7.96e-45	yes	Protein yippee-like
Gorai.006G123200.1	0.02	3.25	162.33	1.37e-20	yes	Cyclin B
Gorai.009G448900.1	0.01	1.06	159	3.23e-05	yes	Leucine-rich repeat receptor-like protein kinase family protein
Gorai.001G036700.1	0.88	137.94	157.35	1.34e-42	yes	Zinc finger protein, putative
Gorai.004G137900.1	0.02	3.14	157.17	1.33e-06	yes	1-aminocyclopropane-1-carboxylate synthase
Gorai.002G252600.1	0.02	3.1	155	0.000611813	yes	Abc transporter family protein
Gorai.005G239000.1	0.31	46.89	152.9	1.39e-39	yes	alpha/beta-Hydrolases superfamily protein
Gorai.012G124700.1	0.03	4.05	152	1.93e-05	yes	Bidirectional sugar transporter N3
Gorai.008G210800.1	0	1.49	148.67	5.73e-05	yes	E3 ubiquitin-protein ligase rnf146
Gorai.004G149300.1	0.01	1.49	148.67	0.000127495	yes	3-ketoacyl-CoA synthase
Gorai.007G206000.1	0.45	65.31	145.13	0.029552	yes	Homeobox-leucine zipper family protein
Gorai.001G017400.1	0.03	3.86	144.75	0.00342729	yes	Respiratory burst oxidase, putative
Gorai.002G152600.1	0	1.45	144.67	5.83e-09	yes	Zinc finger family protein
Gorai.009G324900.1	0.01	1.44	144	0.000404243	yes	Expansin
Gorai.007G267300.1	0	1.43	142.67	0.00752468	yes	U-box domain-containing protein
Gorai.011G292400.1	0.01	1.89	142	0.0026034	yes	Late embryogenesis abundant protein
Gorai.002G242100.1	0.02	3.29	140.86	1.12e-18	yes	Fructose-bisphosphate aldolase
Gorai.002G224800.1	0.35	49.1	138.95	1.27e-11	yes	Seed maturation protein
Gorai.007G231600.1	0.01	1.38	138.33	0.000378867	yes	Rhamnogalacturonate lyase family protein
Gorai.008G027600.1	0	1.36	136.33	4.89e-08	yes	Ferredoxin 2 family protein
Gorai.011G049900.1	0	1.34	134	1.93e-09	yes	Zinc transporter
Gorai.008G013500.1	0.02	2.18	130.8	3.97e-14	yes	Cathepsin B-like cysteine proteinase 6
Gorai.008G272900.1	0.04	5.21	130.33	1.92e-07	yes	Reticulon-like protein
Gorai.013G262000.1	0.45	57.69	129.15	1.36e-15	yes	NAD(P)-binding Rossmann-fold superfamily protein
Gorai.006G094900.1	1.21	154.08	127.69	1.2e-42	yes	Inter-alpha-trypsin inhibitor heavy chain, putative
Gorai.004G097100.1	0.86	108.06	125.65	1.25e-35	yes	Unknown protein
Gorai.013G152100.1	0	1.25	125.33	0.00636807	yes	Early nodulin-like protein 2
Gorai.012G096300.1	0	1.24	123.67	0.0338146	yes	Unknown protein
Gorai.001G026700.1	0.01	1.23	123	2.15e-16	yes	Leucine-rich repeat receptor-like protein kinase
Gorai.009G308700.1	0	1.21	121.33	4.94e-05	yes	Unknown protein
Gorai.006G226000.1	0.01	0.8	120.5	3.42e-07	yes	Protein of unknown function (DUF1264)
Gorai.006G234600.1	0.02	2.41	120.33	2.92e-14	yes	Ovate family protein
Gorai.008G153000.1	0	1.2	120	4.25e-10	yes	4-hydroxybenzoate octaprenyltransferase, putative
Gorai.003G047300.1	0	1.2	120	4.34e-06	yes	Cytochrome P450, putative
Gorai.001G126000.1	0	1.18	118	0.000230865	yes	Protein of unknown function (DUF3049)
Gorai.003G151900.1	0	1.16	115.67	0.000163438	yes	Unknown protein
Gorai.006G256300.1	0.02	1.92	115	0.0336716	yes	Protein of unknown function (DUF679)
Gorai.006G189500.1	0	1.14	114.33	1.91e-13	yes	Tryptophan aminotransferase-like protein 2
Gorai.004G271600.1	0.11	12.79	112.88	1.79e-08	yes	B-box zinc finger family protein
Gorai.011G045200.1	0.25	27.77	112.58	5.43e-37	yes	9-cis-epoxycarotenoid dioxygenase
Gorai.007G119100.1	0.16	17.85	111.54	4.77e-05	yes	Mannan endo-1,4-beta-mannosidase
Gorai.009G239000.1	0.32	35.41	110.65	3.19e-31	yes	Unknown protein
Gorai.006G186600.1	0.38	42.37	110.52	1.3e-30	yes	Pectin lyase-like superfamily protein
Gorai.004G214000.1	0.01	1.45	109	7.04e-09	yes	CCT motif family protein
Gorai.011G103100.1	0.07	7.2	108	6.68e-08	yes	Protein of unknown function (DUF607)
Gorai.010G044800.1	0	1.06	106.33	4.96e-09	yes	structural constituent of ribosome
Gorai.002G058100.1	0.01	1.42	106.25	2.01e-08	yes	2-oxoglutarate (2OG) and Fe(II)-dependent oxygenase superfamily protein
Gorai.003G106900.1	0	1.06	105.67	5.76e-10	yes	Unknown protein
Gorai.006G021600.1	0.02	2.09	104.67	2.02e-23	yes	Lipid A export ATP-binding/permease protein MsbA
Gorai.005G073500.1	0.02	2.44	104.43	1.14e-10	yes	UDP-glycosyltransferase 1
Gorai.010G166300.1	0	1.04	104.33	0.0174871	yes	Protein of unknown function, DUF538
Gorai.005G003000.1	0.06	6.56	103.58	2.63e-06	yes	Acid phosphatase 1, putative
Gorai.009G248200.1	0	1.03	103.33	2.28e-07	yes	Protein of unknown function DUF688 (InterPro:
Gorai.007G268800.1	0	1.01	101.33	0.00152831	yes	MYB transcription factor
Gorai.007G350600.1	0.01	1.01	101.33	0.0138606	yes	AT5g16250/T21H19_170
Gorai.010G043700.1	0	1.01	100.67	2.63e-06	yes	Ankyrin repeat family protein, putative
Gorai.005G238900.1	0	0.99	99.33	2.86e-06	yes	Cyclin dependent kinase inhibitor family protein
Gorai.012G001800.1	1.9	187.19	98.35	4.11e-14	yes	Kinase, putative
Gorai.010G103300.1	0.01	0.65	98	7.08e-05	yes	Core-2/I-branching beta-1,6-N-acetylglucosaminyltransferase family protein
Gorai.006G033000.1	0.06	5.84	97.39	1.86e-21	yes	Oleosin
Gorai.N000500.1	0.05	4.86	97.2	0.00903368	yes	Glucose-1-phosphate adenylyltransferase
Gorai.005G205700.1	0.22	21.59	96.67	1.11e-31	yes	Wound-responsive family protein
Gorai.010G086000.1	0.33	31.37	96.02	4.01e-35	yes	Phenylalanine ammonia-lyase
Gorai.008G263500.1	0.02	1.9	94.83	0.00151779	yes	Unknown protein
Gorai.009G104800.1	0.04	4.05	93.38	0.00242256	yes	Major facilitator superfamily protein
Gorai.006G198400.1	0.01	0.93	93.33	0.0445453	yes	UPF0496 protein
Gorai.009G274200.1	0	0.92	92	1.02e-05	yes	Thaumatin-like protein 1
Gorai.006G015200.1	0	0.91	91	1.1e-08	yes	myb domain protein 105
Gorai.003G082700.1	0.07	6.63	90.45	1.73e-11	yes	ABC transporter family protein
Gorai.008G099500.1	0.68	59.96	88.61	5.14e-36	yes	More axillary branches 2
Gorai.008G237300.1	0.01	1.18	88.5	1.07e-06	yes	At1g62520-like protein
Gorai.010G166100.1	0.04	3.81	87.92	4.93e-18	yes	Cytochrome P450 family protein
Gorai.005G074600.1	0.02	1.45	86.8	0.00104473	yes	Gibberellin-regulated protein 2, putative
Gorai.007G152800.1	0	0.86	86.33	0.0162395	yes	Genomic DNA, chromosome 3, TAC clone:K7P8
Gorai.002G093800.1	0.07	5.68	85.25	5.08e-11	yes	Microtubule-associated protein MAP65-1a
Gorai.002G176000.1	0.02	1.7	85.17	0.000769413	yes	Pectinesterase
Gorai.008G032600.1	0	0.85	84.67	1.85e-05	yes	SAUR-like auxin-responsive protein family
Gorai.012G131300.1	0.02	1.39	83.4	0.00361186	yes	Unknown protein
Gorai.003G120800.1	0	0.83	82.67	5.81e-08	yes	Cytochrome P450, putative
Gorai.011G006000.1	0.03	2.2	82.5	2.34e-19	yes	Subtilisin-like serine protease
Gorai.009G167000.1	0.04	2.99	81.64	4.79e-06	yes	E6-2 protein kinase
Gorai.013G135000.1	0.02	1.35	81.2	0.0159261	yes	Cytochrome P450
Gorai.008G253600.1	0	0.81	80.67	4.09e-05	yes	Unknown protein
Gorai.011G033700.1	0	0.8	79.67	1.73e-11	yes	Protein CHUP1
Gorai.005G218700.1	0.56	44.05	78.65	5.89e-29	yes	Lipid transfer protein
Gorai.005G185500.1	0.03	2.35	78.22	5.7e-06	yes	T10O24.15
Gorai.007G345100.1	0.02	1.56	78.17	2.21e-12	yes	TPX2 (targeting protein for Xklp2) protein family
Gorai.002G176100.1	0.02	1.81	77.43	0.002389	yes	Pectinesterase
Gorai.005G217400.1	0.02	1.8	77.29	2.26e-11	yes	NAC domain-containing protein, putative
Gorai.009G024900.1	0.07	5.65	77	3.94e-07	yes	Ovate family protein 8
Gorai.013G152300.1	0.03	2.28	76	0.00273583	yes	Kinase, putative
Gorai.008G047400.1	7.47	566.25	75.8	2.14e-36	yes	Multidrug resistance protein ABC transporter family
Gorai.006G255800.1	0.08	6.3	75.64	8.84e-25	yes	S-adenosylmethionine decarboxylase proenzyme
Gorai.013G164800.1	4.06	306.85	75.64	1.08e-05	yes	Germacrene A synthase
Gorai.013G164900.1	4.93	365.07	74	4.01e-05	yes	Terpene synthase
Gorai.008G295600.1	0.01	0.74	74	0.000111407	yes	Dof zinc finger protein
Gorai.011G254700.1	0.07	5.37	73.18	5.47e-06	yes	Kunitz trypsin inhibitor
Gorai.011G104000.1	0.72	51.84	71.67	3.55e-18	yes	DOF zinc finger protein 1
Gorai.003G138200.1	0	0.72	71.67	4.94e-05	yes	CCT motif family protein
Gorai.009G192400.1	0	0.72	71.67	0.00283066	yes	Alcohol dehydrogenase, putative
Gorai.002G016900.1	0.02	1.43	71.5	2.05e-09	yes	Tyrosine decarboxylase
Gorai.004G104000.1	0.01	0.95	71.5	0.0473117	yes	sequence-specific DNA binding transcription factors
Gorai.002G065500.1	0.42	30.15	71.22	0.000145121	yes	UDP-glycosyltransferase 1
Gorai.008G047300.1	4.06	288.65	71.16	1.55e-35	yes	ABC transporter C family member 2
Gorai.003G004500.1	0.02	1.66	71.14	1.61e-06	yes	GDSL esterase/lipase
Gorai.001G177500.1	0.06	4.21	70.22	0.0182094	yes	Meiosis 5
Gorai.005G150500.1	0	0.7	70	0.000267531	yes	Peroxidase 27, putative
Gorai.006G216400.1	0.03	2.09	69.78	0.000908218	yes	SUPERMAN-like zinc finger protein
Gorai.N002400.1	0.25	17.67	69.75	3.17e-06	yes	Calmodulin-like protein
Gorai.001G217800.1	0	0.7	69.67	3.45e-06	yes	GDSL esterase/lipase
Gorai.009G121300.1	0.01	0.69	69.33	0.0155785	yes	HXXXD-type acyl-transferase
Gorai.011G188200.1	0.01	0.92	69	7.65e-05	yes	Ethylene-responsive transcription factor
Gorai.004G160700.1	0	0.69	68.67	0.000133235	yes	AT hook motif DNA-binding family protein
Gorai.008G236600.1	0.01	0.46	68.5	2.44e-06	yes	laccase 1
Gorai.002G033200.1	0.25	17.01	68.03	1.72e-21	yes	PH01B019A14.22 protein
Gorai.012G050700.1	0.01	0.68	68	5.54e-06	yes	UDP-glycosyltransferase-like protein
Gorai.006G268800.1	0.14	9.65	67.3	1.56e-21	yes	Dof zinc finger protein 12
Gorai.012G183900.1	0	0.22	67	4.43e-05	yes	RNA-dependent RNA polymerase
Gorai.003G011000.1	0.05	3.11	66.71	6.67e-20	yes	Leucine-rich receptor-like protein kinase family protein
Gorai.008G079900.1	0.54	35.98	66.63	6.62e-30	yes	Unknown protein
Gorai.013G242500.1	0.02	1.32	66.17	6.28e-09	yes	RING/U-box superfamily protein
Gorai.009G152100.1	0.08	5.02	65.43	3.89e-20	yes	Phosphate-responsive 1 family protein
Gorai.011G049700.1	0.01	0.65	65.33	3.78e-05	yes	Zinc transporter
Gorai.006G218600.1	0.09	5.65	65.19	4.87e-07	yes	Genomic DNA, chromosome 3, BAC clone:F14O13
Gorai.004G156200.1	0.15	9.95	64.87	3.05e-17	yes	Unknown protein
Gorai.006G249800.1	0.15	9.49	64.68	0.000149858	yes	Ethylene-responsive transcription factor, putative
Gorai.004G155100.1	0.2	12.9	64.48	2.58e-07	yes	WRKY DNA-binding protein 56
Gorai.010G089800.1	0.01	0.64	64.33	1.62e-08	yes	Inter-alpha-trypsin inhibitor heavy chain, putative
Gorai.008G249700.1	0	0.64	64.33	0.0322694	yes	SPIRAL1-like5
Gorai.009G134400.1	0.04	2.55	63.75	1.42e-15	yes	Sulfite exporter TauE/SafE family protein
Gorai.003G167700.1	0.41	26.09	63.63	2.54e-11	yes	AT hook motif DNA-binding family protein
Gorai.012G078600.1	0.02	1.06	63.6	2.13e-08	yes	Double-strand-break repair protein rad21-like protein
Gorai.009G196900.1	0.15	9	61.36	0.00610225	yes	glycine-rich protein
Gorai.013G003400.1	0.05	2.86	61.29	1.34e-15	yes	AP2-like ethylene-responsive transcription factor
Gorai.004G285200.1	0.26	16.08	61.06	2.39e-23	yes	Ethylene-responsive transcription factor
Gorai.008G204900.1	0.14	8.54	61.02	0.000939793	yes	Unknown protein
Gorai.013G117800.1	0.05	3.04	60.73	5.91e-07	yes	Unknown protein
Gorai.007G189400.1	0.01	0.8	60.25	4.73e-09	yes	OO_Ba0013J05-OO_Ba0033A15.14 protein
Gorai.010G097800.1	1.37	82.26	60.19	0.000400097	yes	Ankyrin repeat family protein
Gorai.007G024400.1	0.02	1.4	60.14	9.81e-10	yes	1-aminocyclopropane-1-carboxylate synthase
Gorai.001G122600.1	0.04	2.36	59.08	5.63e-13	yes	Protein of unknown function (DUF3049)
Gorai.001G252000.1	0.04	2.16	58.82	0.000132671	yes	Unknown protein
Gorai.001G017600.1	1.14	66.54	58.2	1.1e-05	yes	SAUR-like auxin-responsive protein family
Gorai.003G180600.1	0.01	0.58	58	0.00297296	yes	NAC domain protein,
Gorai.009G050200.1	0	0.58	58	0.0496186	yes	Ethylene-responsive transcription factor 5
Gorai.002G020100.1	0.1	5.99	57.94	2.23e-10	yes	Zinc finger CCCH domain-containing protein
Gorai.002G211500.1	0.09	5.19	57.67	1.77e-09	yes	basic helix-loop-helix (bHLH) DNA-binding superfamily protein
Gorai.005G101400.1	0	0.57	57.33	0.00020222	yes	WUSCHEL-related homeobox 4
Gorai.008G195200.1	0	0.19	57	0.00993699	yes	Kinase, putative
Gorai.008G276700.1	0	0.57	57	0.0425726	yes	PAR-1a protein
Gorai.009G243400.1	0	0.56	56	0.000455315	yes	Pathogenesis-related thaumatin superfamily protein
Gorai.005G069900.1	0.15	8.19	55.82	4.41e-11	yes	Pectin lyase-like superfamily protein
Gorai.009G238900.1	3.86	213.98	55.39	1.18e-33	yes	WD-repeat protein, putative
Gorai.001G200500.1	0.08	4.24	55.35	0.00146556	yes	ROTUNDIFOLIA like 21
Gorai.007G299500.1	17.65	972	55.06	1.74e-33	yes	Respiratory burst oxidase, putative
Gorai.010G166000.1	0	0.55	55	0.00584402	yes	Cytochrome P450 family protein
Gorai.011G254800.1	0.43	23.44	54.93	1.26e-10	yes	Kunitz trypsin inhibitor
Gorai.003G019700.1	0.05	2.56	54.79	4.01e-06	yes	WD-40 repeat family protein
Gorai.005G054900.1	0	0.55	54.67	0.00367314	yes	myb domain protein 305
Gorai.007G042500.1	0.37	19.84	54.1	2.49e-28	yes	Cytochrome P450, putative
Gorai.004G270800.1	0.07	3.78	54.05	4.54e-10	yes	9-cis-epoxycarotenoid dioxygenase 1
Gorai.004G068300.1	0.36	19.61	53.97	1.77e-08	yes	Protein of unknown function (DUF581)
Gorai.004G195400.1	0.4	21.35	53.83	2.47e-09	yes	Nudix hydrolase
Gorai.009G035500.1	0.15	8.24	53.74	4.24e-22	yes	Germin-like protein subfamily 3 member 4
Gorai.013G119300.1	0.01	0.53	53	0.000270006	yes	GDSL esterase/lipase
Gorai.001G148500.1	0.02	0.86	51.6	5.11e-07	yes	myb domain protein 61
Gorai.005G140600.1	0.04	2.04	51	0.000206034	yes	Methylsterol monooxygenase
Gorai.009G433700.1	0	0.51	51	0.0314046	yes	NBS-LRR disease resistance protein
Gorai.005G005500.1	0.02	0.84	50.6	1.16e-06	yes	Purine permease, putative
Gorai.004G102600.1	0	0.5	50.33	0.000247724	yes	glutamine dumper 3
Gorai.010G003700.1	0	0.5	50.33	0.024798	yes	1,3-beta-glucanase
Gorai.002G091500.1	0	0.5	50.33	0.0481278	yes	Stigma-specific Stig1 family protein
Gorai.012G040000.1	1	49.97	49.97	0.000954419	yes	GLUCAN SYNTHASE-LIKE 11 family protein
Gorai.009G041600.1	2.15	107.46	49.91	7.75e-31	yes	Omega-amidase NIT2
Gorai.010G163400.1	0.6	29.72	49.81	2.63e-26	yes	Protein of unknown function (DUF1264)
Gorai.012G044300.1	0.47	23.38	49.75	5.93e-06	yes	Phosphate translocator-related family protein
Gorai.009G413000.1	17.88	889.57	49.74	1.49e-32	yes	Aquaporin
Gorai.007G220200.1	0.17	8.24	49.46	6.83e-19	yes	Gibberellin-regulated protein
Gorai.001G184300.1	0.03	1.3	48.88	0.0140116	yes	B3 domain-containing transcription factor ABI3
Gorai.009G023600.1	0.76	37.3	48.86	1.88e-22	yes	Serine incorporator
Gorai.001G008100.1	0.03	1.26	47.25	3.49e-05	yes	Ethylene-responsive transcription factor 4
Gorai.009G001100.1	0.05	2.34	46.87	0.0131645	yes	Receptor-like protein kinase
Gorai.006G124100.1	0	0.47	46.67	0.0388738	yes	AT hook motif DNA-binding family protein
Gorai.010G093900.1	0	0.46	46.33	0.0149957	yes	3-ketoacyl-CoA synthase
Gorai.009G447900.1	0.02	0.92	46.17	4.06e-11	yes	Leucine-rich repeat receptor-like protein kinase family protein
Gorai.012G077200.1	0	0.46	46	6.68e-06	yes	TRICHOME BIREFRINGENCE-LIKE 28
Gorai.009G225600.1	0.01	0.31	46	0.00214898	yes	MATE efflux family protein
Gorai.008G289800.1	0	0.46	46	0.0270458	yes	WUSCHEL-related homeobox
Gorai.008G010800.1	0	0.46	46	0.0493732	yes	Desiccation-related protein PCC13-62, putative, expressed
Gorai.005G208900.1	0.11	5.18	45.68	2.25e-11	yes	Beta-amylase
Gorai.006G230500.1	0.16	7.15	45.62	1.6e-09	yes	Disease resistance-responsive (dirigent-like protein) family protein
Gorai.009G072100.1	0.14	6.37	45.52	5.77e-05	yes	Leucine-rich repeat receptor-like protein kinase family protein
Gorai.013G094400.1	0	0.45	45.33	0.000248386	yes	Unknown protein
Gorai.010G007300.1	0	0.45	45.33	0.0014468	yes	Beta-galactosidase
Gorai.009G037500.1	1.83	82.89	45.3	0.000187979	yes	Dimethylaniline monooxygenase, putative
Gorai.007G159700.1	0.09	4.07	45.22	1.76e-19	yes	Fimbrin, putative
Gorai.009G208900.1	0.42	18.86	44.55	0.00731383	yes	myb domain protein 73
Gorai.007G069500.1	0.07	2.93	43.9	7.64e-18	yes	Late embryogenesis abundant protein-like
Gorai.002G239000.1	0.03	1.32	43.89	0.00339281	yes	Rho GTPase-activating protein
Gorai.001G156700.1	0	0.44	43.67	0.000839391	yes	Arabinogalactan-protein
Gorai.009G448200.1	0.02	0.73	43.6	4.76e-07	yes	Leucine-rich repeat receptor-like protein kinase family protein
Gorai.004G048800.1	1.54	66.74	43.24	7.38e-23	yes	Eukaryotic aspartyl protease family protein
Gorai.002G195600.1	0.85	36.57	43.03	2.09e-11	yes	Endo-1,4-beta-xylanase A, putative
Gorai.004G286300.1	0	0.43	42.67	7.36e-05	yes	Cytokinin dehydrogenase
Gorai.005G045700.1	0	0.43	42.67	0.00574701	yes	DNA repair and recombination protein RadA
Gorai.005G042500.1	0.17	7.14	41.98	1.05e-09	yes	UDP-glycosyltransferase 1
Gorai.002G185800.1	0.04	1.81	41.85	3.34e-12	yes	Plant protein 1589 of unknown function
Gorai.010G059500.1	0.02	0.69	41.6	0.000933707	yes	HXXXD-type acyl-transferase family protein
Gorai.007G207000.1	0	0.41	41	7.35e-05	yes	Glycosyl transferase family 8 family protein
Gorai.003G028600.1	0	0.41	41	0.01354	yes	Unknown protein
Gorai.010G024900.1	0	0.41	41	0.020225	yes	Glycosyl hydrolase family 35 protein
Gorai.004G013100.1	0.13	5.19	40.95	1.55e-15	yes	Protein transport protein Sec61 beta subunit
Gorai.002G195300.1	0.02	0.81	40.67	0.004469	yes	B0812A04.9 protein
Gorai.008G167300.1	0.01	0.53	40	0.00210267	yes	Histone H1, putative
Gorai.006G211500.1	0.01	0.53	40	0.0120262	yes	AT hook motif DNA-binding family protein
Gorai.008G107900.1	0.06	2.53	39.95	0.036478	yes	homeobox-leucine zipper protein 3
Gorai.005G230100.1	0.23	8.99	39.66	5.47e-17	yes	Uncharacterised conserved protein UCP031279
Gorai.006G203700.1	0.18	7.13	39.63	1.09e-07	yes	Unknown protein
Gorai.004G040800.1	0.13	5.01	39.53	2.98e-05	yes	Transducin/WD40 repeat-like superfamily protein
Gorai.010G170800.1	0.45	17.91	39.51	1.18e-26	yes	Unknown protein
Gorai.001G217400.1	0.29	11.57	39.43	2e-05	yes	1-aminocyclopropane-1-carboxylate oxidase
Gorai.009G041500.1	0.01	0.39	39	0.000390919	yes	Genomic DNA, chromosome 3, P1 clone: MDC16
Gorai.004G053400.1	0.03	1.17	39	0.0119414	yes	Unknown protein
Gorai.002G108300.1	0.01	0.39	38.67	0.000566632	yes	BTB/POZ domain-containing protein
Gorai.007G169400.1	0	0.39	38.67	0.0013057	yes	GDSL esterase/lipase
Gorai.013G060500.1	0.34	13.04	38.34	2.02e-23	yes	UDP-glycosyltransferase 1
Gorai.009G406800.1	0.41	15.48	38.06	1.19e-05	yes	Dehydration responsive element binding transcription factor 1B
Gorai.010G152300.1	0.03	1.01	37.75	1.51e-06	yes	Alpha 1,4-glycosyltransferase family protein
Gorai.008G011200.1	1.09	40.73	37.37	2.94e-14	yes	Benzodiazepine receptor-related family protein
Gorai.008G209900.1	0.01	0.37	37.33	0.0496186	yes	BHLH transcription factor
Gorai.002G022600.1	0	0.37	36.67	0.00300766	yes	Bidirectional sugar transporter N3
Gorai.012G122000.1	1.66	60.8	36.56	4.18e-26	yes	At1g68440/T2E12_1
Gorai.007G035300.1	0.1	3.65	36.53	0.00258418	yes	NAD(P)-binding Rossmann-fold superfamily protein
Gorai.008G002800.1	0.11	4.02	36.52	3.68e-06	yes	Sulfate transporter 3.2 family protein
Gorai.011G094400.1	0.03	1.22	36.5	1.88e-05	yes	GDSL esterase/lipase
Gorai.010G003800.1	0.05	1.82	36.47	6.11e-06	yes	Tubulin beta chain, putative
Gorai.010G097200.1	0.05	1.82	36.33	1.29e-15	yes	Mechanosensitive ion channel
Gorai.009G113800.1	0	0.36	36.33	0.000284956	yes	Nodulin-like / Major Facilitator Superfamily protein
Gorai.005G073700.1	0	0.36	36.33	0.00198034	yes	UDP-glycosyltransferase 1
Gorai.004G215700.1	0.08	2.9	36.25	2.48e-09	yes	Eukaryotic aspartyl protease family protein
Gorai.007G043700.1	0.03	1.2	36.1	0.0122543	yes	TPD1
Gorai.005G165400.1	1.03	37.16	36.08	0.000561157	yes	F17L21.9
Gorai.002G100100.1	0.08	2.85	35.62	3.68e-06	yes	Fasciclin-like arabinogalactan protein 11
Gorai.001G221900.1	0.02	0.71	35.5	0.0174658	yes	SNF1-related protein kinase regulatory subunit beta-2
Gorai.N011800.1	0	0.35	35.33	0.0208075	yes	SAUR-like auxin-responsive protein
Gorai.004G098900.1	0.01	0.47	35.25	0.00146066	yes	Plant protein of unknown function (DUF863)
Gorai.003G049700.1	0.01	0.47	35.25	0.0386826	yes	nodulin MtN21 /EamA-like transporter family protein
Gorai.006G154600.1	1.81	63.07	34.85	0.000613346	yes	Rho GTPase-activating protein
Gorai.004G209900.1	0.04	1.28	34.82	0.0396179	yes	Nuclear transcription factor Y subunit C-1
Gorai.011G036100.1	0.23	8.12	34.81	0.0059373	yes	CTD small phosphatase-like protein
Gorai.011G011400.1	0	0.35	34.67	0.00150564	yes	Ankyrin repeat-containing protein, putative
Gorai.007G034200.1	0.02	0.69	34.67	0.00160601	yes	Protein of unknown function, DUF593
Gorai.007G312900.1	1.58	54.76	34.66	1.17e-18	yes	Calcineurin B subunit-related family protein
Gorai.009G141800.1	0.64	22.09	34.52	0.000695393	yes	Late embryogenesis abundant (LEA) hydroxyproline-rich glycoprotein family
Gorai.002G001100.1	0.01	0.46	34.5	0.00145033	yes	Elongation of very long chain fatty acids protein pu
Gorai.009G234500.1	0.02	0.8	34.29	4.48e-06	yes	GDSL esterase/lipase
Gorai.006G173300.1	0.02	0.57	34.2	0.000247724	yes	WD-40 repeat family protein
Gorai.007G025500.1	0.54	18.29	34.08	2.08e-08	yes	High mobility group family protein
Gorai.004G079200.1	0.63	21.23	33.88	1.25e-21	yes	Photosystem I reaction center subunit II
Gorai.011G146100.1	0.04	1.35	33.75	2.21e-06	yes	Glycosyl hydrolase family 10 protein
Gorai.004G183400.1	0.07	2.23	33.5	4e-07	yes	Trehalose-6-phosphate synthase, putative
Gorai.013G032800.1	0	0.33	33.33	0.000453872	yes	Cytochrome P450 family protein
Gorai.011G260300.1	0.01	0.33	33.33	0.00361689	yes	Receptor-kinase, putative
Gorai.011G253400.1	0	0.33	33.33	0.0479168	yes	Aquaporin 2
Gorai.009G381700.1	0.03	1.11	33.2	7.62e-06	yes	Auxin-responsive GH3 family protein
Gorai.009G125200.1	0.02	0.55	33.2	0.00426192	yes	ATPase 6 family protein
Gorai.001G169700.1	0.11	3.52	33.03	0.00123866	yes	myb domain protein 17
Gorai.004G148500.1	0.2	6.49	33.02	0.00870579	yes	Phosphatase DCR2, putative
Gorai.007G316400.1	0.7	23.06	32.94	3.13e-13	yes	Calcineurin B subunit-related family protein
Gorai.003G144800.1	1.92	63.23	32.88	1.58e-06	yes	Heavy metal transport/detoxification superfamily protein
Gorai.010G161300.1	2.29	75.36	32.86	6.73e-11	yes	Unknown protein
Gorai.003G046600.1	0.04	1.31	32.83	0.0081791	yes	Nuclear transcription factor Y subunit B-3
Gorai.001G221500.1	1.79	58.47	32.67	4.36e-25	yes	Genomic DNA, chromosome 3, P1 clone:MJG19
Gorai.005G092200.1	0.07	2.39	32.59	9.37e-06	yes	Protein BYPASS related (InterPro:
Gorai.003G003000.1	0	0.32	32.33	0.000686111	yes	Cyclin B, putative
Gorai.007G112500.1	0.01	0.32	32.33	0.0141693	yes	NAC domain-containing protein, putative
Gorai.005G165200.1	0.94	30.1	32.14	3.46e-21	yes	Protein of unknown function (DUF 3339)
Gorai.012G084100.1	0.08	2.57	32.12	0.00474451	yes	Pollen Ole e 1 allergen and extensin family protein
Gorai.004G195900.1	0.72	22.84	31.73	9.16e-09	yes	Homeobox-leucine zipper family protein
Gorai.008G059900.1	0.15	4.84	31.57	2.81e-06	yes	Zinc finger protein CONSTANS-LIKE 2
Gorai.005G209200.1	0.93	29.25	31.56	2.67e-24	yes	Cyclin family protein
Gorai.003G036000.1	0.03	0.95	31.56	0.0375426	yes	Unknown protein
Gorai.002G099200.1	0.01	0.31	31.33	0.021097	yes	Outward rectifying potassium channel
Gorai.009G047900.1	1.92	59.99	31.25	0.0379366	yes	Kinase family protein
Gorai.002G126600.1	0.03	1.04	31.1	1.33e-05	yes	Unknown protein
Gorai.008G105800.1	0.03	0.83	31	9.7e-06	yes	Spindle and kinetochore-associated protein 1 homolog
Gorai.008G140600.1	0.01	0.21	31	0.0172591	yes	Beta xylosidase
Gorai.001G246700.1	0	0.31	31	0.0387191	yes	SAUR-like auxin-responsive protein family
Gorai.007G114100.1	0.03	1.03	30.9	1.86e-08	yes	Protein kinase superfamily protein
Gorai.006G083200.1	0.31	9.67	30.87	7.85e-19	yes	Protein of unknown function, DUF584
Gorai.008G070200.1	0.12	3.68	30.64	6.81e-06	yes	Calmodulin-like gene family protein
Gorai.005G218800.1	0.17	5.2	30.61	0.000411743	yes	Protein phosphatase 2c, putative
Gorai.012G104100.1	1.76	53.32	30.3	4.22e-11	yes	Myb domain protein 120
Gorai.011G042200.1	0.55	16.68	30.14	0.00165832	yes	Avr9/Cf-9 rapidly elicited protein 180
Gorai.003G078900.1	0.04	1.3	30	1.7e-05	yes	Unknown protein
Gorai.012G093300.1	4.82	144.37	29.93	1.5e-25	yes	Protein kinase family protein
Gorai.007G317500.1	0.09	2.79	29.89	0.00102502	yes	Protein of unknown function, DUF538
Gorai.008G298000.1	0	0.3	29.67	0.0024257	yes	Peroxidase 65, putative
Gorai.009G144300.1	0.09	2.76	29.57	0.0150245	yes	SAUR-like auxin-responsive protein family
Gorai.009G195000.1	0.1	2.95	29.53	0.000117553	yes	Zinc finger family protein
Gorai.002G185900.1	0.09	2.65	29.48	3.71e-09	yes	YABBY protein
Gorai.007G067700.1	11.78	344.95	29.27	2.93e-25	yes	Unknown protein
Gorai.013G220800.1	0.02	0.58	29.17	0.000112724	yes	Mitochondrial carrier protein
Gorai.013G060400.1	0.4	11.56	29.15	4.82e-17	yes	UDP-glycosyltransferase 1
Gorai.013G188700.1	0.05	1.34	28.79	6.88e-05	yes	Enzyme of the cupin superfamily
Gorai.005G243300.1	0.05	1.34	28.71	9.95e-11	yes	Protein kinase family protein
Gorai.011G254600.1	0.61	17.39	28.67	4.97e-06	yes	Kunitz trypsin inhibitor
Gorai.011G116400.1	3.65	104.29	28.6	1.03e-06	yes	Pectinesterase-2, putative
Gorai.008G167400.1	0.05	1.52	28.5	1.63e-07	yes	Histone H1, putative
Gorai.007G261000.1	1.09	30.81	28.35	4.61e-24	yes	Tubulin alpha chain, putative
Gorai.001G021000.1	0.01	0.38	28.25	0.0207681	yes	Genomic DNA, chromosome 3, P1 clone: MDC16
Gorai.008G014500.1	0.12	3.48	28.22	7.04e-11	yes	Unknown protein
Gorai.007G187900.1	0.11	3.01	28.19	1.93e-07	yes	Receptor protein kinase, putative
Gorai.001G051400.1	0.08	2.23	27.92	6.98e-08	yes	Oleosin
Gorai.004G031200.1	0.03	0.93	27.9	0.000777763	yes	Nicotianamine synthase, putative
Gorai.002G220900.1	0.05	1.39	27.8	2.82e-06	yes	Ethylene-responsive transcription factor 2
Gorai.007G033200.1	1.52	42.26	27.8	1.1e-05	yes	Trehalose-6-phosphate synthase, putative
Gorai.013G176600.1	0.22	6.01	27.72	0.00323968	yes	Glutelin type-A
Gorai.013G019900.1	22.3	616.81	27.66	3.36e-24	yes	Phosphate translocator-related family protein
Gorai.013G154100.1	0.11	2.92	27.41	2.26e-10	yes	Histone H3
Gorai.008G079800.1	0.62	16.97	27.37	0.000485152	yes	Unknown protein
Gorai.006G154100.1	0	0.27	27.33	0.00242086	yes	Transposon protein Mutator sub-class
Gorai.008G075900.1	0.05	1.27	27.14	2.69e-06	yes	Protein of unknown function (DUF1685)
Gorai.004G010700.1	0.06	1.53	27.06	3.28e-06	yes	Casparian strip membrane protein 1
Gorai.005G235600.1	1.58	42.77	27.01	1.9e-11	yes	Cyclin d, putative
Gorai.009G293900.1	0	0.27	27	0.00368359	yes	Cytochrome P450
Gorai.009G243200.1	0.01	0.27	27	0.017085	yes	C2H2-like zinc finger protein
Gorai.003G029000.1	0	0.27	27	0.0309323	yes	Peroxidase 73, putative
Gorai.009G269400.1	0	0.27	27	0.0314982	yes	Baculoviral IAP repeat-containing protein
Gorai.008G263900.1	0.01	0.27	26.67	0.0117596	yes	Heavy metal transport/detoxification superfamily protein
Gorai.009G089600.1	0.03	0.8	26.67	0.0207052	yes	Unknown protein
Gorai.010G237600.1	0.86	22.63	26.41	8.57e-22	yes	Chaperone DnaJ-domain-containing protein
Gorai.002G187200.1	0.19	5.01	26.37	1.01e-05	yes	Sel-1 like protein
Gorai.009G317300.1	2.62	68.74	26.2	6.37e-24	yes	Ankyrin repeat-containing protein, putative
Gorai.007G043300.1	0.2	5.32	26.15	7.18e-13	yes	Protein of unknown function (DUF 3339)
Gorai.007G229800.1	1.41	36.76	26.14	0.00202833	yes	hydroxyproline-rich glycoprotein family protein
Gorai.001G111300.1	2.44	63.6	26.1	1.82e-23	yes	PGR5-like protein
Gorai.001G074900.1	0.07	1.91	26	2.21e-08	yes	BHLH transcription factor
Gorai.009G307300.1	0.01	0.17	26	0.00796861	yes	Exostosin-2
Gorai.008G195500.1	0.69	17.79	25.91	2.26e-21	yes	ATP synthase subunit beta
Gorai.009G277700.1	0.07	1.89	25.82	7.61e-10	yes	1-aminocyclopropane-1-carboxylate synthase
Gorai.007G241500.1	0.02	0.6	25.71	0.0357298	yes	Protein of unknown function (DUF581)
Gorai.009G165700.1	0.02	0.51	25.67	0.000186553	yes	WUSCHEL-related homeobox
Gorai.001G029100.1	0.04	1.03	25.67	0.0359427	yes	ATP synthase subunit beta
Gorai.009G317200.1	3.48	89.01	25.58	6.77e-24	yes	Ankyrin repeat-containing protein, putative
Gorai.013G015100.1	0.25	6.46	25.49	5.81e-18	yes	Scarecrow-like transcription factor 3 family protein
Gorai.008G194600.1	0.4	10.05	25.34	8.56e-08	yes	Pentatricopeptide repeat-containing family protein
Gorai.012G128400.1	0.09	2.28	25.33	3.21e-12	yes	GPI-anchored protein, putative
Gorai.011G072500.1	0.02	0.51	25.33	0.000622606	yes	GATA transcription factor, putative
Gorai.002G256900.1	0.03	0.76	25.33	0.0245963	yes	Unknown protein
Gorai.010G067900.1	0.11	2.85	25.15	1.37e-13	yes	Pleiotropic drug resistance ABC transporter family protein
Gorai.013G033000.1	0.05	1.34	25.06	4.22e-12	yes	Subtilase family protein
Gorai.012G087900.1	0	0.25	25	0.0167129	yes	Plant protein of unknown function (DUF247)
Gorai.006G209100.1	0.04	0.98	24.42	8.39e-08	yes	WGS project CAID00000000 data, contig chromosome 09
Gorai.008G285000.1	0.68	16.54	24.33	1.88e-16	yes	Adenine nucleotide alpha hydrolases-like protein
Gorai.007G136100.1	0	0.24	24.33	0.0255374	yes	Aluminum-activated malate transporter 12
Gorai.006G206600.1	0.11	2.59	24.31	6.57e-14	yes	Cellulose synthase-like protein
Gorai.005G204700.1	0.23	5.59	24.29	8.43e-14	yes	Unknown protein
Gorai.008G147500.1	0.01	0.32	24.25	0.0112056	yes	Eukaryotic aspartyl protease family protein
Gorai.013G230300.1	0.35	8.56	24.23	1.5e-18	yes	Protein phosphatase 2C
Gorai.011G070100.1	0.02	0.48	24.17	0.000370551	yes	Polyadenylate-binding protein, putative
Gorai.008G237600.1	0.54	12.91	24.06	2.79e-16	yes	Bifunctional inhibitor/lipid-transfer protein/seed storage 2S albumin superfamily protein
Gorai.004G286400.1	3.42	81.93	23.96	3.62e-23	yes	RNA-binding protein with multiple splicing
Gorai.005G147200.1	0.03	0.79	23.8	0.000387731	yes	MADS box transcription factor
Gorai.008G141900.1	0	0.24	23.67	0.0071054	yes	Endo-1,4-beta-glucanase, putative
Gorai.013G191200.1	0.31	7.24	23.62	2.07e-12	yes	Unknown protein
Gorai.012G035600.1	0.07	1.55	23.3	5.52e-07	yes	U-box domain-containing protein
Gorai.003G011700.1	2.08	48.32	23.23	6.57e-22	yes	Oxidoreductase-like, N-terminal (InterPro:
Gorai.004G252800.1	1.27	29.36	23.12	1.84e-05	yes	Peroxidase 44, putative
Gorai.003G027100.1	0.03	0.62	23.12	0.000379641	yes	Cyclin D
Gorai.012G132600.1	0.33	7.7	23.11	1.2e-09	yes	Unknown protein
Gorai.001G218000.1	0	0.23	23	0.0024257	yes	GDSL esterase/lipase
Gorai.010G018300.1	0.2	4.66	22.93	1.19e-14	yes	BRI1 kinase inhibitor 1
Gorai.010G190000.1	0.11	2.51	22.79	3.49e-05	yes	Unknown protein
Gorai.007G246400.1	0.04	0.99	22.77	0.00215301	yes	Cytochrome P450
Gorai.003G186600.1	2.49	56.28	22.63	1.21e-22	yes	Phosphoribulokinase / Uridine kinase family
Gorai.005G072700.1	0.03	0.75	22.6	0.00642694	yes	Late embryogenesis abundant protein D-29
Gorai.007G112100.1	9.37	211.22	22.53	9.27e-23	yes	CBL-interacting protein kinase 12
Gorai.002G238300.1	1.8	40.33	22.45	0.0191	yes	NAC domain-containing protein, putative
Gorai.003G043200.1	1.1	24.44	22.29	3.32e-16	yes	Unknown protein
Gorai.001G018300.1	0.1	2.21	22.13	0.000338878	yes	Pectinesterase
Gorai.001G256100.1	0.01	0.15	22	0.00416088	yes	Lipid A export ATP-binding/permease protein MsbA
Gorai.001G068300.1	0.43	9.3	21.8	2.89e-08	yes	ABC transporter
Gorai.013G109600.1	0	0.22	21.67	0.0164876	yes	Cyclin family protein
Gorai.008G292800.1	0	0.22	21.67	0.0238721	yes	Solute carrier family 22 member 3
Gorai.005G163700.1	0	0.22	21.67	0.0416924	yes	AT5g52420/K24M7_17
Gorai.006G121100.1	1.54	33.16	21.58	4.35e-09	yes	Senescence-associated family protein
Gorai.007G110000.1	0.02	0.5	21.57	0.0146943	yes	LOB domain-containing protein, putative
Gorai.011G006600.1	0.04	0.79	21.55	0.00273583	yes	WRKY DNA-binding protein 14
Gorai.N024700.1	0.04	0.93	21.38	0.0409032	yes	Hydroxyproline-rich glycoprotein family protein
Gorai.001G151700.1	0	0.21	21.33	0.0317044	yes	Basic helix-loop-helix (BHLH) family transcription factor
Gorai.007G200600.1	3.02	64.33	21.32	2.12e-17	yes	basic leucine-zipper 2
Gorai.009G215500.1	1.42	30.04	21.2	5.96e-20	yes	DNA-directed RNA polymerase
Gorai.005G205500.1	0.03	0.7	21.1	4.47e-05	yes	Microtubule-associated protein futsch
Gorai.007G206800.1	10.97	230.94	21.06	2.43e-22	yes	Protein of unknown function (DUF607)
Gorai.009G280500.1	0.09	1.86	20.63	2.67e-08	yes	GF14 protein
Gorai.001G117900.1	0.07	1.37	20.5	5.88e-06	yes	PLATZ transcription factor family protein
Gorai.008G036000.1	0.01	0.27	20.5	0.00146556	yes	Beta-galactosidase
Gorai.007G175600.1	0.29	5.91	20.37	6.72e-18	yes	Kinase, putative
Gorai.008G026200.1	0	0.2	20.33	0.0208058	yes	RNA-binding protein
Gorai.007G068800.1	0.68	13.73	20.29	3.87e-06	yes	Xyloglucan endotransglucosylase/hydrolase 5
Gorai.012G176100.1	0.09	1.89	20.25	1.19e-06	yes	Protein of unknown function (DUF579)
Gorai.002G068400.1	0.21	4.22	20.11	1.89e-10	yes	Late embryogenesis abundant, putative
Gorai.006G131300.1	0.02	0.33	20	0.00138184	yes	MATE efflux family protein
Gorai.008G265600.1	0.01	0.27	20	0.00588967	yes	Growth-regulating factor
Gorai.013G074800.1	0	0.2	20	0.00711179	yes	Auxin-responsive GH3 family protein
Gorai.001G120000.1	0	0.2	20	0.0477391	yes	Plant protein of unknown function (DUF868)
Gorai.011G124600.1	0.16	3.13	19.98	3.49e-07	yes	Unknown protein
Gorai.004G044300.1	0.24	4.69	19.82	4.31e-09	yes	Unknown protein
Gorai.009G450400.1	2.89	57.2	19.79	1.37e-20	yes	Calcineurin B-like protein 2
Gorai.002G126300.1	0	0.2	19.67	0.0135862	yes	Cytokinin oxidase/dehydrogenase
Gorai.008G168600.1	2.94	57.79	19.66	2.09e-09	yes	Uracil-DNA glycosylase
Gorai.007G009100.1	0.27	5.24	19.66	6.6e-08	yes	CDGSH iron sulfur domain-containing protein
Gorai.007G033000.1	0.51	9.87	19.23	1.41e-15	yes	Tetratricopeptide repeat (TPR)-like superfamily protein
Gorai.011G033800.1	0.29	5.61	19.12	0.0121772	yes	Protein trichome birefringence-like 38
Gorai.004G093600.1	0.05	0.95	19	5.84e-05	yes	Plant viral-response family protein-like
Gorai.012G011700.1	2.02	38.31	18.97	2.13e-08	yes	myb domain protein 66
Gorai.007G056200.1	0.09	1.71	18.96	1.03e-07	yes	Scarecrow transcription factor family protein
Gorai.006G161200.1	0.04	0.69	18.91	0.00854121	yes	Zinc finger family protein
Gorai.006G102700.1	0.06	1.2	18.89	0.00117874	yes	Unknown protein
Gorai.009G410100.1	0.03	0.63	18.8	9.33e-05	yes	Late embryongenesis abundant protein
Gorai.012G002600.1	0.01	0.25	18.75	0.0143657	yes	Pectinesterase
Gorai.011G199300.1	0.87	16.23	18.73	1.19e-14	yes	Mitochondrial import inner membrane translocase, subunit Tim17/22
Gorai.002G068200.1	0.04	0.69	18.73	9.16e-05	yes	Phosphatase 2C family protein
Gorai.009G169400.1	0.29	5.42	18.7	0.00114966	yes	Protein of unknown function (DUF616)
Gorai.004G156500.1	0.01	0.25	18.5	0.00495741	yes	Armadillo/beta-catenin repeat family protein
Gorai.009G434500.1	0.07	1.23	18.45	0.0436256	yes	CBS domain-containing protein
Gorai.001G145800.1	0.04	0.79	18.31	7.9e-05	yes	Galactinol synthase 6
Gorai.005G241900.1	0.17	3.09	18.2	5.05e-14	yes	Ferredoxin I
Gorai.007G028700.1	1.68	30.41	18.14	1.05e-17	yes	Tryptophan RNA-binding attenuator protein-like
Gorai.003G016500.1	0.07	1.27	18.14	0.00483638	yes	GRAS family transcription factor
Gorai.007G286400.1	1.98	35.81	18.12	1.16e-19	yes	ATP-dependent helicase NAM7, putative
Gorai.009G217000.1	0.04	0.66	18	3.23e-05	yes	Cytochrome P450, putative
Gorai.004G170300.1	0.21	3.71	17.95	7.13e-13	yes	Protein of unknown function (DUF3411)
Gorai.001G207600.1	0.02	0.42	17.86	0.00862867	yes	Scarecrow-like transcription factor 3 family protein
Gorai.013G007000.1	0.12	2.2	17.86	0.0400103	yes	Expansin 2
Gorai.002G137400.1	0.02	0.3	17.8	0.0366955	yes	Amino acid permease 6
Gorai.007G203700.1	0.06	1.01	17.76	0.0026429	yes	Cytochrome P450, putative
Gorai.006G000900.1	0.66	11.69	17.63	2.65e-15	yes	CASP-like protein
Gorai.008G240300.1	0.07	1.17	17.6	0.000138871	yes	Pentatricopeptide (PPR) repeat-containing protein-like
Gorai.005G035300.1	0.07	1.17	17.55	2.81e-05	yes	Kinase, putative
Gorai.011G289900.1	0.01	0.23	17.5	0.00345768	yes	Receptor-like kinase
Gorai.009G183700.1	3.4	59.47	17.48	4.11e-19	yes	ACT domain-containing protein
Gorai.002G246000.1	0.1	1.81	17.48	0.000202751	yes	Carbonic anhydrase, putative
Gorai.004G080100.1	0.07	1.28	17.41	1.92e-06	yes	At2g30530/T6B20.12
Gorai.008G002500.1	0.05	0.87	17.4	1.19e-08	yes	Plant protein of unknown function (DUF828) with plant pleckstrin homology-like region
Gorai.011G043500.1	1.12	19.35	17.33	7.34e-08	yes	Potassium channel
Gorai.007G287700.1	2.11	36.49	17.27	8.99e-13	yes	Glucan endo-1,3-beta-glucosidase, putative
Gorai.007G070600.1	0.02	0.34	17.17	0.0477088	yes	Unknown protein
Gorai.012G018100.1	40.91	700.2	17.12	5.05e-20	yes	NADPH:QUINONE OXIDOREDUCTASE family protein
Gorai.009G037900.1	9.12	155.94	17.09	1.32e-10	yes	Abhydrolase domain-containing protein
Gorai.007G307600.1	0.17	2.84	17.04	0.0245537	yes	Unknown protein
Gorai.006G249700.1	0.13	2.16	17.03	7.2e-09	yes	RING/U-box superfamily protein
Gorai.001G261500.1	6.52	110.43	16.94	2.35e-12	yes	CASP-like protein
Gorai.008G159500.1	33.3	563.16	16.91	6.24e-20	yes	Pantothenate kinase, putative
Gorai.009G035800.1	0.05	0.79	16.86	0.000413021	yes	Germin-like protein 10
Gorai.009G280100.1	0.07	1.18	16.86	0.00326844	yes	Avr9/Cf-9 rapidly elicited protein 75
Gorai.011G154100.1	0.02	0.34	16.83	0.00135571	yes	Leucine-rich repeat receptor-like protein kinase family protein
Gorai.011G209000.1	0.01	0.22	16.75	0.0396496	yes	Receptor-like protein kinase
Gorai.009G270700.1	1.31	21.56	16.5	4.79e-12	yes	Unknown protein
Gorai.009G374500.1	0.11	1.81	16.48	0.000789384	yes	Xyloglucan galactosyltransferase KATAMARI1, putative
Gorai.013G138200.1	0.05	0.76	16.36	8.94e-06	yes	Major facilitator superfamily protein
Gorai.009G143900.1	0.01	0.16	16.33	0.0285599	yes	BREVIS RADIX-like 3
Gorai.001G097600.1	4.03	65.45	16.23	9.78e-05	yes	TBC1 domain family member 2B
Gorai.006G160000.1	2.02	32.77	16.19	7.59e-19	yes	Uracil permease, putative
Gorai.001G104500.1	0.2	3.18	16.17	0.012189	yes	Cytochrome P450, putative
Gorai.009G295700.1	0.09	1.4	16.12	4.2e-09	yes	Early-responsive to dehydration stress protein (ERD4)
Gorai.003G137100.1	4.48	71.8	16.03	1.6e-08	yes	Glutelin type-A
Gorai.010G251700.1	5.26	84.22	16.01	3.93e-18	yes	F-box-like
Gorai.005G263100.1	0.07	1.11	15.9	0.00182028	yes	MADS-box transcription factor
Gorai.007G294300.1	0.05	0.85	15.88	0.0014151	yes	GDSL esterase/lipase
Gorai.001G265200.1	0.48	7.67	15.86	4.07e-14	yes	UDP-glycosyltransferase 1
Gorai.002G068300.1	0.02	0.37	15.86	0.0241379	yes	Squamosa promoter-binding protein, putative
Gorai.012G154100.1	0.17	2.69	15.8	3.7e-05	yes	Arginine decarboxylase
Gorai.010G182400.1	12.36	194.98	15.78	0.0266635	yes	Aspartic proteinase
Gorai.010G251500.1	4.62	72.52	15.69	1.28e-09	yes	F-box-like
Gorai.007G193400.1	0.08	1.3	15.64	0.0108862	yes	Thaumatin
Gorai.009G121900.1	0.02	0.26	15.6	0.0468737	yes	Tubby protein, putative
Gorai.009G215900.1	0.2	3.17	15.57	6.78e-09	yes	myb domain protein r1
Gorai.004G106700.1	0.63	9.83	15.53	1.74e-09	yes	Unknown protein
Gorai.006G243100.1	1.11	17.28	15.52	4.48e-16	yes	Unknown protein
Gorai.013G089400.1	0.16	2.48	15.52	0.041641	yes	Protein argonaute
Gorai.001G176300.1	0.03	0.41	15.5	0.0113602	yes	Auxin induced-like protein
Gorai.009G166100.1	1.16	17.97	15.45	1.25e-17	yes	Auxin response factor, putative
Gorai.007G288600.1	0.25	3.91	15.45	1.86e-11	yes	NDH-dependent cyclic electron flow 5
Gorai.002G080200.1	0.15	2.26	15.41	0.00087884	yes	Solute carrier family 22 member 15-like protein
Gorai.008G010000.1	0.16	2.51	15.37	7.37e-06	yes	Calcium-dependent lipid-binding (CaLB domain) family protein
Gorai.007G241900.1	0.08	1.28	15.32	0.0237301	yes	Fasciclin-like arabinogalactan protein
Gorai.003G140500.1	0.2	3.11	15.31	1.54e-08	yes	Gibberellin receptor GID1, putative
Gorai.011G078800.1	0.69	10.57	15.25	3.64e-15	yes	2-oxoglutarate (2OG) and Fe(II)-dependent oxygenase superfamily protein
Gorai.008G142600.1	0.22	3.41	15.25	0.00107826	yes	Binding protein
Gorai.001G153600.1	0.01	0.2	15.25	0.0254591	yes	Kinesin light chain, putative
Gorai.003G122800.1	126.36	1926.24	15.24	5.49e-19	yes	Cytochrome b5
Gorai.008G266400.1	20.04	304.83	15.21	1.72e-18	yes	Major facilitator superfamily domain-containing protein
Gorai.003G117600.1	0.07	1.11	15.18	0.00736434	yes	Unknown protein
Gorai.012G105000.1	0.02	0.3	15.17	0.0286027	yes	Amino acid transporter family protein
Gorai.001G026600.1	0.43	6.57	15.16	1.99e-13	yes	Cathepsin B-like cysteine proteinase
Gorai.010G251900.1	6.05	91.71	15.15	2.48e-12	yes	F-box-like
Gorai.008G109000.1	0.02	0.35	15.14	0.0451174	yes	Phospholipase A1
Gorai.009G306700.1	0.07	1.11	15.09	0.0169744	yes	(R)-limonene synthase
Gorai.011G058200.1	0.12	1.81	15.06	4.47e-09	yes	Genomic DNA, chromosome 3, P1 clone: MDC16
Gorai.009G112600.1	0.04	0.65	15	0.000171585	yes	Protein of unknown function (DUF640)
Gorai.008G130200.1	0	0.15	15	0.0316001	yes	IQ-domain 17
Gorai.007G158800.1	0.08	1.14	14.87	0.00215365	yes	EPIDERMAL PATTERNING FACTOR-like protein
Gorai.006G174800.1	2.46	36.21	14.74	1.82e-12	yes	UNC93-like protein
Gorai.001G048700.1	0.12	1.82	14.73	4.94e-05	yes	Peroxisomal membrane protein 11-4
Gorai.001G233400.1	0.51	7.45	14.7	0.00228622	yes	RING/U-box superfamily protein
Gorai.002G167300.1	11.26	165.37	14.69	1.57e-18	yes	RING/U-box superfamily protein
Gorai.011G182700.1	0.41	5.95	14.62	3.62e-13	yes	Protein kinase superfamily protein
Gorai.003G082200.1	0.02	0.34	14.57	0.0336716	yes	Ethylene-responsive transcription factor, putative
Gorai.012G118200.1	0.06	0.87	14.5	0.00187115	yes	Gamma-interferon-inducible lysosomal thiol reductase, putative
Gorai.008G013000.1	3.86	55.82	14.47	0.0233747	yes	3-hydroxy-methylglutaryl coenzyme A reductase
Gorai.001G143700.1	0.08	1.15	14.38	0.000737237	yes	Multidrug resistance protein ABC transporter family protein
Gorai.013G076300.1	0.09	1.34	14.32	0.003171	yes	Alpha-glucosidase, putative
Gorai.010G251600.1	2.45	35.05	14.31	7.36e-06	yes	F-box-like
Gorai.001G064300.1	9.72	138.09	14.2	2.32e-17	yes	50S ribosomal protein L19, putative
Gorai.009G275100.1	0.65	9.23	14.2	0.000229449	yes	myb domain protein 73
Gorai.008G221700.1	2.78	39.39	14.19	0.000105825	yes	Pleckstrin homology (PH) domain-containing protein / lipid-binding START domain-containing protein
Gorai.009G410000.1	0.45	6.37	14.16	2.89e-14	yes	Sulfite exporter TauE/SafE family protein
Gorai.011G216600.1	5.07	71.11	14.03	3.37e-17	yes	Thioredoxin z
Gorai.013G113100.1	3.36	47.07	14.02	2.18e-17	yes	Cysteine synthase
Gorai.009G448500.1	0	0.14	14	0.0071054	yes	Leucine-rich repeat receptor-like protein kinase family protein
Gorai.013G173300.1	0.02	0.33	14	0.0153462	yes	UDP-N-acetylglucosamine 1-carboxyvinyltransferase
Gorai.007G254100.1	0.15	2.14	13.98	0.000184847	yes	Beta-1,3-galactosyl-O-glycosyl-glycoprotein beta-1,6-N-acetylglucosaminyltransferase
Gorai.005G098800.1	1.32	18.49	13.97	1.35e-16	yes	Kinesin-like protein
Gorai.011G078100.1	1.01	14.12	13.94	7.09e-05	yes	CENP-C
Gorai.012G059900.1	0.03	0.42	13.89	0.00478559	yes	nodulin MtN21 /EamA-like transporter family protein
Gorai.002G037600.1	16.52	228.34	13.82	8.22e-18	yes	ATP synthase delta-subunit gene
Gorai.004G177200.1	0.9	12.43	13.76	1.54e-14	yes	Cytochrome P450 family protein
Gorai.005G068100.1	15.68	214.74	13.7	9.22e-08	yes	WRKY DNA-binding protein 48
Gorai.005G218600.1	0	0.14	13.67	0.0481278	yes	Sulfate transporter, putative
Gorai.001G016400.1	0.64	8.78	13.65	2.84e-13	yes	Chlorophyll a-b binding protein 7, chloroplastic
Gorai.009G095300.1	0.07	0.95	13.62	2.13e-05	yes	Uncharacterised conserved protein UCP022260 (InterPro:
Gorai.006G080800.1	0.04	0.5	13.55	0.0153576	yes	myb domain protein 108
Gorai.002G234700.1	0.43	5.81	13.52	1.13e-11	yes	Dof zinc finger protein
Gorai.002G199100.1	0.28	3.74	13.52	1.41e-07	yes	Early nodulin-like protein
Gorai.009G383300.1	0.21	2.84	13.52	0.00178976	yes	Auxin-responsive GH3 family protein
Gorai.007G222100.1	0.07	0.99	13.5	3.15e-06	yes	Formamidase
Gorai.006G169400.1	0.02	0.27	13.5	0.0245537	yes	Major facilitator superfamily protein
Gorai.008G085200.1	0.15	1.97	13.45	8.69e-05	yes	Basic-leucine zipper (bZIP) transcription factor family protein
Gorai.009G262000.1	16.07	215.99	13.44	5.88e-18	yes	Chlorophyll a-b binding protein 21, chloroplastic
Gorai.010G100300.1	0.04	0.54	13.42	0.0329748	yes	AT5g56980/MHM17_10
Gorai.011G180800.1	0.61	8.14	13.41	2.44e-05	yes	Ammonium transporter family protein
Gorai.003G027400.1	0.02	0.31	13.29	0.0136637	yes	Kinase family protein
Gorai.009G103100.1	0.05	0.66	13.27	0.00635248	yes	CCT motif family protein
Gorai.003G084000.1	2.73	35.86	13.12	4.22e-10	yes	Calcium-dependent protein kinase 1
Gorai.008G282700.1	0.06	0.74	13.06	5.79e-05	yes	Alpha-l-fucosidase, putative
Gorai.006G232400.1	1.43	18.67	13.05	0.0310132	yes	Chaperone DnaK
Gorai.004G142600.1	1.43	18.65	13.01	3.94e-11	yes	Late embryogenesis abundant protein 3L-1
Gorai.007G278700.1	0.47	6.14	12.98	2.15e-10	yes	Nucleic acid binding protein
Gorai.005G218000.1	0.11	1.47	12.97	0.0142324	yes	beta-D-xylosidase 4
Gorai.001G111100.1	0.8	10.29	12.92	0.000106698	yes	Expansin
Gorai.001G212900.1	0.18	2.36	12.89	6e-09	yes	UDP-Glycosyltransferase superfamily protein
Gorai.013G072200.1	0.09	1.12	12.88	1.08e-05	yes	Xyloglucan endotransglucosylase/hydrolase protein 9
Gorai.008G255500.1	0.11	1.41	12.85	3.43e-07	yes	Late embryogenesis abundant hydroxyproline-rich glycoprotein
Gorai.009G045100.1	3.27	41.95	12.84	4.57e-05	yes	Glycine dehydrogenase [decarboxylating] 2
Gorai.005G092100.1	50.87	651.45	12.81	4.64e-17	yes	Serine hydroxymethyltransferase
Gorai.001G073800.1	2.27	28.98	12.79	1.64e-05	yes	Integral membrane HPP family protein
Gorai.005G162300.1	7.38	94.16	12.76	1.69e-16	yes	Chaperone protein dnaJ
Gorai.012G138600.1	2.1	26.71	12.72	0.0197205	yes	Pentatricopeptide repeat-containing protein
Gorai.002G057700.1	0.42	5.29	12.7	3.94e-07	yes	2-oxoglutarate (2OG) and Fe(II)-dependent oxygenase superfamily protein
Gorai.002G240600.1	4.21	53.35	12.66	8.69e-09	yes	Unknown protein
Gorai.006G000100.1	11.95	151.3	12.66	0.00672867	yes	ATP-dependent RNA helicase
Gorai.010G252000.1	4.76	59.77	12.56	2.65e-15	yes	F-box-like
Gorai.003G181600.1	1.9	23.53	12.4	0.00505092	yes	Abscisic acid receptor PYR1
Gorai.004G214100.1	0.98	12.18	12.39	1.05e-11	yes	Histone H2A
Gorai.001G131000.1	1.83	22.52	12.33	1.34e-15	yes	Zinc finger family protein
Gorai.009G403000.1	3.1	38.14	12.32	1.35e-14	yes	AT3g52740/F3C22_140
Gorai.008G185700.1	4.52	55.7	12.32	1.19e-08	yes	Methionine aminopeptidase
Gorai.009G018000.1	10.15	123.85	12.2	3.61e-14	yes	Phosphate translocator-related family protein
Gorai.009G268300.1	20.58	250.88	12.19	3.32e-16	yes	Peroxisomal multifunctional enzyme type 2
Gorai.008G093800.1	0.07	0.85	12.19	1.98e-07	yes	Kinesin-4
Gorai.004G162200.1	0.04	0.49	12.17	0.00123866	yes	Receptor-like protein kinase
Gorai.012G115400.1	0.07	0.89	12.14	4.73e-05	yes	TRICHOME BIREFRINGENCE-LIKE 28
Gorai.010G062200.1	27.16	328.88	12.11	3.78e-10	yes	WD repeat-containing protein
Gorai.002G110700.1	0.04	0.52	12.08	0.00455977	yes	Zinc transporter
Gorai.008G032300.1	0.22	2.7	12.07	0.0294648	yes	Glutamine--fructose-6-phosphate aminotransferase [isomerizing]
Gorai.009G126800.1	6.18	74.28	12.02	3.65e-16	yes	Arogenate dehydrogenase
Gorai.010G256600.1	6.45	77.51	12.02	1.31e-15	yes	Ethylene-responsive transcription factor 1
Gorai.010G123700.1	3.9	46.47	11.92	2.69e-11	yes	Plastid-lipid associated protein PAP / fibrillin family protein
Gorai.008G273200.1	0.03	0.36	11.89	0.0176252	yes	UDP-glycosyltransferase 1
Gorai.004G230000.1	0.24	2.85	11.89	0.0188525	yes	Ubiquitin
Gorai.001G259400.1	0.06	0.67	11.88	0.00076667	yes	Peroxidase 31, putative
Gorai.005G208500.1	0.24	2.85	11.87	0.0175319	yes	Phototropic-responsive NPH3 family protein
Gorai.008G119400.1	0.05	0.55	11.86	0.0289327	yes	RING/U-box superfamily protein
Gorai.012G115200.1	0.09	1.11	11.86	0.0459474	yes	transcription factor-related
Gorai.008G253000.1	0.17	1.97	11.84	3.18e-05	yes	AT5g41810/K16L22_9
Gorai.013G066400.1	0.03	0.35	11.78	0.0334939	yes	Alpha-galactosidase 2
Gorai.006G014100.1	0.15	1.72	11.75	2.11e-05	yes	glycine-rich protein
Gorai.010G004500.1	0.58	6.75	11.71	0.000120695	yes	Gibberellin-regulated family protein
Gorai.006G210600.1	5.08	59.36	11.69	1.27e-15	yes	WD-repeat protein, putative
Gorai.001G014500.1	1.14	13.34	11.67	2.97e-12	yes	Chloroplast photosystem II subunit X
Gorai.001G011900.1	0.1	1.17	11.67	0.0138292	yes	Unknown protein
Gorai.009G227200.1	0.07	0.85	11.64	0.000681429	yes	oligopeptide transporter 2
Gorai.006G174700.1	1.23	14.17	11.55	7.12e-10	yes	Thioredoxin-related
Gorai.008G058200.1	0.15	1.69	11.55	0.00347104	yes	ABC transporter, multidrug resistance associated protein
Gorai.007G103400.1	1.66	19.12	11.52	0.000104037	yes	WRKY transcription factor 23
Gorai.006G040200.1	0.03	0.38	11.5	0.000829983	yes	Ankyrin repeat-containing protein, putative
Gorai.004G114000.1	0.05	0.61	11.5	0.00135404	yes	E2F transcription factor-like protein
Gorai.009G292500.1	11.4	130.88	11.48	4.08e-12	yes	methyl esterase 17
Gorai.009G212500.1	0.1	1.11	11.48	7.4e-07	yes	Glutamate receptor 1.1
Gorai.008G255600.1	0.11	1.22	11.44	1.43e-07	yes	Phosphatidylinositol kinase family-like protein
Gorai.013G262100.1	0.29	3.35	11.42	4.16e-06	yes	NAD(P)-binding Rossmann-fold superfamily protein
Gorai.011G123300.1	0.22	2.51	11.41	1.08e-07	yes	Phospholipase A1-II 5
Gorai.013G152900.1	0.28	3.12	11.29	1.15e-09	yes	Fasciclin-like arabinogalactan protein 10
Gorai.001G012100.1	0.15	1.69	11.27	3.04e-08	yes	AT5g56980/MHM17_10
Gorai.008G086000.1	0.27	3.08	11.26	1.26e-11	yes	AP2-like ethylene-responsive transcription factor
Gorai.008G063100.1	0.04	0.45	11.25	0.0252317	yes	Chalcone-flavanone isomerase family protein
Gorai.002G076400.1	3.46	38.82	11.22	2.51e-15	yes	Chlorophyll a-b binding protein, chloroplastic
Gorai.013G269600.1	0.13	1.49	11.2	3.24e-06	yes	Kinase family protein
Gorai.007G010200.1	1.3	14.43	11.07	7.54e-13	yes	Ethylene-responsive transcription factor 1
Gorai.007G089700.1	0.05	0.55	11.07	0.0310132	yes	Protein YABBY
Gorai.008G059500.1	1.14	12.49	10.99	8.13e-07	yes	Pentatricopeptide repeat-containing protein, putative
Gorai.005G217200.1	0.43	4.68	10.98	5.05e-05	yes	Phosphate-responsive 1 family protein
Gorai.004G083600.1	0.25	2.74	10.96	2.26e-08	yes	GDSL esterase/lipase
Gorai.013G206000.1	0.36	3.95	10.96	0.00131787	yes	Bidirectional sugar transporter N3
Gorai.013G265300.1	0.23	2.51	10.91	2.38e-06	yes	myb domain protein 48
Gorai.005G139900.1	0.36	3.93	10.83	1e-06	yes	DNA-binding protein-like
Gorai.001G121600.1	2.04	21.94	10.77	2.72e-13	yes	Sialyltransferase-like protein
Gorai.008G290600.1	0.86	9.3	10.77	2.88e-10	yes	cDNA, clone: J100026I16, full insert sequence
Gorai.010G241100.1	0.03	0.29	10.75	0.0459087	yes	Plant protein of unknown function (DUF641)
Gorai.002G233500.1	1.35	14.52	10.73	1.95e-13	yes	ABC transporter family protein
Gorai.004G243100.1	0.04	0.39	10.73	0.0283723	yes	basic helix-loop-helix (bHLH) DNA-binding superfamily protein
Gorai.009G405300.1	0.02	0.25	10.71	0.0446573	yes	Cytochrome P450, putative
Gorai.008G166200.1	101.85	1089.65	10.7	1.19e-15	yes	Ribose-5-phosphate isomerase, putative
Gorai.006G049800.1	7.06	75.55	10.7	7.74e-09	yes	Calcium-dependent lipid-binding (CaLB domain) family protein
Gorai.010G248900.1	5.27	56.33	10.69	1.6e-14	yes	SNF1-related protein kinase regulatory subunit beta-2
Gorai.008G062900.1	4.99	53.31	10.68	8.28e-12	yes	Flavanone-3-hydroxylase
Gorai.009G130900.1	2.78	29.59	10.66	5.9e-14	yes	Unknown protein
Gorai.009G289200.1	26.97	287.2	10.65	2.85e-15	yes	Neutral invertase-like protein
Gorai.011G029100.1	0.36	3.79	10.64	6.57e-08	yes	Late embryogenesis abundant, putative
Gorai.009G338500.1	0.06	0.67	10.63	0.00265246	yes	Zinc finger protein, putative
Gorai.007G031800.1	1.57	16.57	10.58	2.36e-05	yes	Abscisic acid receptor PYR1
Gorai.002G105300.1	0.04	0.42	10.58	0.0388251	yes	Dbj|BAA81760.1
Gorai.013G141300.1	0.1	1.06	10.57	0.00010581	yes	SAUR-like auxin-responsive protein family
Gorai.007G280900.1	12.09	127.6	10.56	0.00514718	yes	Ethylene-responsive transcription factor 1B, putative
Gorai.005G134100.1	6.79	71.67	10.55	5.03e-09	yes	ABC transporter
Gorai.010G083800.1	11.3	118.67	10.5	3.74e-14	yes	Esterase/lipase/thioesterase family protein
Gorai.001G129300.1	0.41	4.27	10.5	9.4e-13	yes	Emb|CAB67639.1
Gorai.009G341700.1	20.58	215.17	10.46	4.93e-15	yes	Protein of unknown function, DUF538
Gorai.009G439900.1	0.06	0.59	10.41	1.77e-06	yes	NBS-LRR disease resistance-like protein
Gorai.003G066500.1	0.15	1.59	10.37	5.13e-08	yes	Phosphatidylinositol transfer protein SFH5
Gorai.007G103000.1	2.91	30.12	10.34	3.13e-05	yes	C-terminal binding protein
Gorai.013G250600.1	0.18	1.89	10.33	3e-07	yes	Unknown protein
Gorai.011G286100.1	0.5	5.12	10.31	2.88e-11	yes	Cytochrome P450
Gorai.009G228400.1	0.76	7.86	10.3	5.87e-12	yes	Kinesin-4
Gorai.004G004000.1	1.83	18.87	10.29	0.0140755	yes	Histone H2A
Gorai.012G141100.1	0.05	0.48	10.29	0.0332131	yes	Lipid transfer protein
Gorai.008G026700.1	0.04	0.38	10.27	0.0099294	yes	Leucine-rich repeat receptor-like protein kinase family protein
Gorai.010G225100.1	6.05	61.91	10.24	3.74e-07	yes	Protein kinase superfamily protein
Gorai.008G047200.1	3.68	37.56	10.2	2.03e-14	yes	ABC transporter C family member
Gorai.001G143000.1	36.83	375.3	10.19	2.41e-14	yes	Long cell-linked locus protein, putative, expressed
Gorai.010G143900.1	0.34	3.43	10.18	1.1e-09	yes	Pentatricopeptide repeat-containing protein
Gorai.009G127600.1	0.06	0.58	10.18	0.0208975	yes	U11/U12 small nuclear ribonucleoprotein 25 kDa protein
Gorai.004G231000.1	4.01	40.75	10.17	1.52e-05	yes	Heavy-metal-associated domain-containing protein
Gorai.009G017400.1	2.66	27.06	10.16	6.91e-14	yes	TBC1 domain family member
Gorai.009G416300.1	48.23	490.05	10.16	1.53e-07	yes	Phenylalanine ammonia-lyase
Gorai.013G052600.1	0.09	0.87	10.08	0.0152288	yes	PVR3-like protein
Gorai.011G010600.1	0.05	0.47	10.07	0.00300542	yes	Ubiquitin-specific protease family C19-related protein
Gorai.009G382900.1	0.42	4.19	10.06	1.26e-09	yes	Auxin-responsive GH3 family protein
Gorai.009G202900.1	1.49	14.84	9.96	3.63e-13	yes	Glucan endo-1,3-beta-glucosidase, putative
Gorai.007G015300.1	0.08	0.8	9.96	2.43e-05	yes	Pectinesterase
Gorai.009G371800.1	0.08	0.76	9.96	0.000363639	yes	Fiber protein Fb17
Gorai.005G100600.1	0.31	3.05	9.96	0.0207884	yes	MADS-box transcription factor
Gorai.006G246400.1	2.12	21.04	9.92	3.3e-12	yes	Basic helix-loop-helix family protein
Gorai.001G273200.1	2.03	20.08	9.91	0.0410012	yes	NAD(P)-binding Rossmann-fold superfamily protein
Gorai.013G234800.1	8.15	80.67	9.9	4.57e-14	yes	CUE domain containing protein
Gorai.006G136500.1	5.43	53.6	9.88	6.95e-14	yes	Magnesium chelatase H subunit
Gorai.009G439400.1	0.06	0.56	9.82	2.63e-06	yes	Cc-nbs-lrr resistance protein
Gorai.007G293800.1	14.82	145.2	9.8	5.17e-14	yes	Phosphoglycerate mutase, putative
Gorai.001G111400.1	0.07	0.65	9.8	0.0377453	yes	Rab5-interacting family protein
Gorai.013G138100.1	9.41	91.77	9.76	0.0106424	yes	Phosphatidylinositol transfer protein SFH5
Gorai.011G111700.1	2.03	19.75	9.73	2.13e-10	yes	Unknown protein
Gorai.001G218200.1	24.11	234.59	9.73	0.00130212	yes	Ubiquitin and WLM domain-containing protein
Gorai.006G178100.1	0.81	7.85	9.66	0.000278705	yes	Encodes a protein involved in salt tolerance, names SIS (Salt Induced Serine rich).
Gorai.010G056300.1	15.77	151.81	9.63	0.000178146	yes	Kinase family protein
Gorai.004G230900.1	8.57	82.39	9.61	0.0110656	yes	Heavy metal transport/detoxification superfamily protein
Gorai.007G351700.1	0.15	1.44	9.6	0.0270747	yes	Cyclin B, putative
Gorai.011G159900.1	0.22	2.11	9.59	7.33e-06	yes	Carbohydrate-binding X8 domain-containing protein
Gorai.010G251800.1	4.19	40.11	9.57	6.19e-14	yes	F-box-like
Gorai.001G024900.1	3.07	29.31	9.55	0.0206283	yes	Kinase family protein
Gorai.007G368000.1	1.06	10.1	9.53	1.95e-10	yes	Beta-glucan-binding protein 4
Gorai.009G045900.1	2.19	20.9	9.53	0.00194375	yes	Mitochondrial substrate carrier family protein R
Gorai.003G017700.1	0.16	1.49	9.51	2.97e-05	yes	GNS1/SUR4 membrane family protein
Gorai.003G171000.1	0.56	5.35	9.5	4.27e-10	yes	Eukaryotic aspartyl protease family protein
Gorai.007G000100.1	0.34	3.25	9.47	1.12e-06	yes	Unknown protein
Gorai.004G137100.1	4.92	46.49	9.45	2.81e-09	yes	Late embryogenesis abundant (LEA) hydroxyproline-rich glycoprotein family
Gorai.010G142200.1	0.03	0.28	9.44	0.00426618	yes	Chloroplast unusual positioning 1A
Gorai.013G267100.1	5.6	52.66	9.41	0.00722191	yes	Auxin response factor, putative
Gorai.009G306500.1	4.13	38.79	9.4	4.73e-13	yes	(R)-limonene synthase, putative
Gorai.009G028500.1	1.28	12.06	9.4	0.00264916	yes	Profilin
Gorai.007G124400.1	0.24	2.22	9.38	0.00015648	yes	Calmodulin-binding protein
Gorai.002G214700.1	19.76	184.86	9.36	0.00289144	yes	Zinc finger protein
Gorai.006G201600.1	0.31	2.93	9.35	2.4e-09	yes	Glycogen synthase family protein
Gorai.012G030600.1	0.25	2.36	9.32	1.58e-06	yes	Unknown protein
Gorai.001G175800.1	1.74	16.16	9.31	0.00948323	yes	Zinc ion binding protein
Gorai.003G075200.1	35.58	329.29	9.25	5.05e-09	yes	Trehalase
Gorai.007G152400.1	0.16	1.51	9.22	0.00205048	yes	Receptor-like kinase
Gorai.011G037300.1	0.7	6.48	9.21	0.000392813	yes	Unknown protein
Gorai.001G038300.1	0.06	0.58	9.21	0.0280885	yes	Early nodulin-like protein 1
Gorai.011G030700.1	5.01	46.07	9.19	2.53e-12	yes	Glutaredoxin C9
Gorai.013G095500.1	0.91	8.32	9.17	1.38e-06	yes	Alpha-1,4-glucan-protein synthase [UDP-forming], putative
Gorai.013G137300.1	0.09	0.82	9.15	0.00107272	yes	Cytochrome P450
Gorai.005G131600.1	83.62	764	9.14	1.51e-13	yes	Protein of unknown function (DUF1295)
Gorai.010G250300.1	0.38	3.43	9.11	2.08e-05	yes	Fumarylacetoacetase family protein
Gorai.005G197500.1	0.1	0.94	9.1	0.000161162	yes	Exostosin family protein
Gorai.004G204500.1	0.29	2.67	9.09	1.74e-08	yes	Phosphate translocator-related family protein
Gorai.001G114000.1	0.38	3.44	9.05	2.62e-08	yes	UDP-glycosyltransferase 1
Gorai.010G070800.1	0.28	2.56	9.04	3.28e-08	yes	ubiquitin-conjugating enzyme 37
Gorai.011G105400.1	0.08	0.72	9.04	0.00172278	yes	Cyclin-dependent kinase inhibitor 1;2
Gorai.006G272200.1	2.16	19.45	9	3.84e-08	yes	Heavy metal transport/detoxification superfamily protein
Gorai.008G004100.1	1.22	10.97	8.99	9.33e-05	yes	Photosystem I reaction center subunit II
Gorai.002G089600.1	0.14	1.22	8.95	0.00171259	yes	Geranylgeranyl pyrophosphate synthase
Gorai.004G182500.1	0.41	3.69	8.94	5.72e-06	yes	Myb family transcription factor family protein
Gorai.005G097800.1	7.18	64.16	8.93	0.00079968	yes	Tubulin alpha chain, putative
Gorai.006G099500.1	0.18	1.61	8.93	0.0214846	yes	Ankyrin repeat protein
Gorai.013G146900.1	26.91	238.99	8.88	1.9e-13	yes	CTP synthase
Gorai.012G128300.1	0.1	0.91	8.84	0.00118592	yes	Unknown protein
Gorai.005G121600.1	0.63	5.52	8.81	8.07e-09	yes	FATTY ACID HYDROXYLASE 1 family protein
Gorai.004G202400.1	0.19	1.64	8.8	1.43e-07	yes	Receptor-like protein kinase
Gorai.010G029800.1	4.35	38.23	8.8	0.00288422	yes	amino acid permease 6
Gorai.012G060100.1	0.1	0.85	8.79	0.0298908	yes	Nodulin MtN21 /EamA-like transporter family protein
Gorai.011G102200.1	0.29	2.51	8.77	1.1e-05	yes	AT5g66780/MUD21_2
Gorai.001G136900.1	0.99	8.62	8.74	1.1e-06	yes	Saccharopine dehydrogenase
Gorai.005G214000.1	77.7	677.91	8.72	1.09e-10	yes	Pyruvate kinase
Gorai.013G137000.1	0.46	4.01	8.71	0.000477344	yes	Protein of unknown function (DUF579)
Gorai.007G228500.1	0.06	0.49	8.71	0.0439145	yes	Unknown protein
Gorai.005G207800.1	0.03	0.26	8.67	0.00476671	yes	S-receptor kinase-like protein 1
Gorai.004G125600.1	0.19	1.67	8.66	0.001717	yes	O-methyltransferase, putative
Gorai.004G199300.1	0.99	8.56	8.65	8.33e-10	yes	Heat-shock protein, putative
Gorai.010G047800.1	20.75	179.46	8.65	0.000296113	yes	Oxysterol-binding family protein
Gorai.007G244800.1	1.88	16.28	8.64	6.73e-09	yes	Cytochrome P450
Gorai.006G103100.1	8.12	70.16	8.64	0.0252317	yes	Argonaute family protein
Gorai.012G133000.1	11.78	101.62	8.63	1.82e-12	yes	Unknown protein
Gorai.009G162500.1	0.17	1.46	8.61	4.58e-05	yes	Dof zinc finger protein
Gorai.002G256700.1	0.08	0.72	8.6	6.83e-05	yes	Kinase, putative
Gorai.013G140900.1	0.07	0.57	8.6	0.00129688	yes	Sucrose transporter 3
Gorai.009G270800.1	0.25	2.14	8.57	0.0411219	yes	Glyoxal oxidase-related family protein
Gorai.001G021100.1	19.05	163.16	8.56	3.71e-09	yes	Omega-amidase NIT2
Gorai.N012200.1	0.14	1.23	8.56	0.00709536	yes	SAUR-like auxin-responsive protein
Gorai.008G274500.1	37.52	320.95	8.55	8.38e-13	yes	MYB transcription factor
Gorai.011G168700.1	0.58	4.92	8.54	7.34e-08	yes	Epidermal patterning factor-like protein 6
Gorai.008G154100.1	0.95	8.13	8.53	3.7e-05	yes	Protein of unknown function (DUF506)
Gorai.001G183400.1	10.03	85.34	8.51	4.96e-13	yes	BHLH transcription factor
Gorai.006G252500.1	0.12	0.99	8.51	8.5e-06	yes	Long-chain-alcohol oxidase
Gorai.004G183900.1	0.34	2.88	8.48	9.55e-07	yes	Tetratricopeptide repeat (TPR)-like superfamily protein
Gorai.002G123600.1	0.1	0.82	8.48	0.000406472	yes	Zinc finger family protein
Gorai.003G034700.1	0.28	2.34	8.45	1.91e-06	yes	basic helix-loop-helix (bHLH) DNA-binding superfamily protein
Gorai.013G268900.1	0.22	1.86	8.44	3.21e-05	yes	ATP-binding cassette transporter
Gorai.002G123400.1	0.38	3.22	8.41	9.37e-06	yes	Tubulin beta chain, putative
Gorai.012G092600.1	0.12	1.01	8.39	4.83e-06	yes	Pseudo-response regulator 7
Gorai.009G089200.1	0.24	2.01	8.39	7.04e-06	yes	RING/U-box superfamily protein
Gorai.013G235700.1	0.67	5.61	8.38	1.46e-09	yes	Progestin and adipoQ receptor-like protein 1
Gorai.005G178600.1	0.96	8.04	8.37	2.7e-11	yes	Nucleotide-diphospho-sugar transferase family protein
Gorai.006G162900.1	0.85	7.06	8.34	1.33e-10	yes	4-coumarate-coa ligase
Gorai.013G014500.1	0.14	1.19	8.33	2.2e-05	yes	Zinc finger CCCH domain-containing protein
Gorai.011G216700.1	8.32	69.16	8.32	3.36e-12	yes	Unknown protein
Gorai.005G204400.1	0.18	1.5	8.31	0.0388738	yes	Kelch-like protein
Gorai.009G176300.1	0.72	6.01	8.3	5.63e-09	yes	2-oxoglutarate (2OG) and Fe(II)-dependent oxygenase superfamily protein
Gorai.N012300.1	0.23	1.91	8.29	0.00808172	yes	SAUR-like auxin-responsive protein family
Gorai.002G215700.1	0.66	5.42	8.26	4.18e-05	yes	Unknown protein
Gorai.008G254300.1	0.2	1.62	8.24	5.25e-05	yes	Ring finger protein, putative
Gorai.013G217900.1	0.08	0.69	8.24	0.0239278	yes	ATPase 6 family protein
Gorai.012G167700.1	0.29	2.38	8.21	0.00317199	yes	Unknown protein
Gorai.009G055200.1	2.36	19.28	8.17	0.0166922	yes	Transcription factor
Gorai.009G382000.1	1.52	12.36	8.15	1.7e-10	yes	Auxin-responsive GH3 family protein
Gorai.009G031400.1	3.66	29.73	8.13	7.41e-12	yes	GATA transcription factor
Gorai.001G266500.1	5.24	42.49	8.11	2.42e-11	yes	SGF29 tudor-like domain
Gorai.001G247500.1	3.31	26.71	8.06	1e-09	yes	Unknown protein
Gorai.010G052700.1	0.5	3.99	8.03	1.89e-06	yes	Protein of unknown function DUF688 (InterPro:
Gorai.001G236200.1	0.23	1.82	8.03	3.28e-06	yes	Flavin-containing monooxygenase family protein
Gorai.009G101600.1	0.32	2.58	7.97	0.0153835	yes	Domain of unknown function (DUF966)
Gorai.001G175400.1	0.68	5.43	7.94	5.38e-09	yes	Zinc finger family protein
Gorai.003G043100.1	2.98	23.57	7.9	2.69e-11	yes	F-box family protein
Gorai.005G243200.1	0.37	2.89	7.87	4.2e-07	yes	Adenylyl cyclase-associated protein
Gorai.006G237600.1	0.09	0.68	7.85	0.00212262	yes	Unknown protein
Gorai.013G270100.1	15.87	124.4	7.84	3.87e-12	yes	Phytol kinase
Gorai.008G287100.1	0.12	0.97	7.84	0.00115677	yes	Myb domain protein
Gorai.013G033100.1	0.98	7.7	7.83	8.44e-10	yes	Xylulose kinase, putative
Gorai.004G277500.1	0.09	0.7	7.81	0.000188016	yes	ATP-dependent RNA helicase
Gorai.009G331300.1	0.14	1.12	7.81	0.0119087	yes	Homeobox-leucine zipper protein 17
Gorai.009G021900.1	0.05	0.42	7.81	0.013067	yes	Argonaute family protein
Gorai.011G126200.1	1.38	10.71	7.78	2.47e-10	yes	Oxygen-evolving enhancer protein 2, chloroplastic
Gorai.002G091700.1	6.78	52.75	7.78	0.00131015	yes	Stigma-specific Stig1 family protein
Gorai.004G185900.1	0.7	5.44	7.77	7.05e-08	yes	AT hook motif DNA-binding family protein
Gorai.008G044100.1	0.9	7.02	7.77	2.54e-05	yes	Allene oxide synthase family protein
Gorai.012G119800.1	0.11	0.85	7.76	1.27e-05	yes	D-alanine-D-alanine ligase, putative
Gorai.013G113700.1	11.46	88.53	7.73	5.54e-12	yes	Glucose 6 phosphate/phosphate translocator-like protein
Gorai.006G000200.1	0.63	4.84	7.72	0.000956903	yes	Chalcone synthase
Gorai.007G170900.1	0.06	0.46	7.72	0.0278445	yes	Phosphofructokinase family protein
Gorai.008G006500.1	10.19	78.32	7.69	4.17e-12	yes	Kinase, putative
Gorai.012G142700.1	0.42	3.25	7.69	2.03e-07	yes	Phi-1-like phosphate-induced protein
Gorai.004G201200.1	0.09	0.72	7.68	0.0163873	yes	SAUR-like auxin-responsive protein family
Gorai.005G042800.1	7.46	57.28	7.68	0.0340701	yes	Acyl-CoA N-acyltransferase with RING/FYVE/PHD-type zinc finger protein
Gorai.012G145500.1	0.79	6.08	7.66	3.02e-09	yes	Magnesium transporter CorA-like family protein
Gorai.006G232300.1	0.11	0.84	7.64	0.0264884	yes	AT5g16250/T21H19_170
Gorai.005G184100.1	0.76	5.79	7.62	0.0188339	yes	Unknown protein
Gorai.007G273100.1	0.43	3.27	7.61	3.04e-08	yes	Ammonium transporter
Gorai.011G182600.1	6.09	46.32	7.6	3.28e-06	yes	Kinetochore protein Spc24
Gorai.013G036400.1	1	7.56	7.59	2.91e-06	yes	Transcription factor, putative
Gorai.004G243000.1	6.11	46.42	7.59	0.000234464	yes	RING/U-box superfamily protein
Gorai.013G248000.1	6.64	50.35	7.58	3.04e-11	yes	At3g32930-like protein
Gorai.008G291400.1	0.04	0.3	7.58	0.0117928	yes	Potassium transporter
Gorai.002G041500.1	0.4	3	7.56	3.83e-08	yes	Kinase, putative
Gorai.010G171000.1	0.75	5.63	7.54	0.00175479	yes	Histone H3.3
Gorai.007G275200.1	0.16	1.18	7.51	1.91e-06	yes	Coatomer
Gorai.009G439000.1	0.06	0.47	7.47	8.99e-05	yes	NBS-LRR disease resistance-like protein
Gorai.007G180200.1	0.14	1.07	7.47	0.00067773	yes	LuxR family transcriptional regulator
Gorai.005G059700.1	6.34	47.14	7.44	0.000170742	yes	Mitochondrial carrier protein-like
Gorai.008G114900.1	0.13	0.97	7.44	0.014843	yes	Fasciclin-like arabinogalactan protein 12
Gorai.007G200200.1	2.85	21.14	7.43	0.0217225	yes	P-loop containing nucleoside triphosphate hydrolases superfamily protein
Gorai.013G182500.1	1.06	7.89	7.42	1.83e-07	yes	1,4-alpha-glucan branching enzyme II
Gorai.006G111600.1	0.06	0.47	7.42	0.0217489	yes	Abscisic acid insensitive
Gorai.005G046500.1	1.32	9.81	7.41	4.16e-09	yes	Auxin-responsive protein
Gorai.013G177100.1	0.04	0.32	7.38	0.0241577	yes	9-cis-epoxycarotenoid dioxygenase 1
Gorai.011G038000.1	0.07	0.52	7.38	0.0324101	yes	Leucine-rich repeat receptor-like protein kinase family protein
Gorai.012G076900.1	0.12	0.88	7.36	0.00176903	yes	1-phosphatidylinositol-4,5-bisphosphate phosphodiesterase (Phosphoinositide-specific phospholipase c)
Gorai.011G061800.1	40.04	293.75	7.34	1.05e-11	yes	Exocyst subunit EXO70 family protein
Gorai.005G239100.1	0.69	5.03	7.33	4.63e-07	yes	alpha/beta-Hydrolases superfamily protein
Gorai.006G228300.1	0.5	3.64	7.33	0.00247338	yes	Tetrapyrrole-binding family protein
Gorai.001G043800.1	0.06	0.44	7.33	0.015349	yes	Beta-1,4-N-acetylglucosaminyltransferase-like protein
Gorai.004G036500.1	0.38	2.75	7.3	0.00231299	yes	Mediator of RNA polymerase II transcription subunit
Gorai.001G116200.1	4.88	35.55	7.29	8.54e-11	yes	Arabidopsis thaliana protein of unknown function (DUF821)
Gorai.009G382300.1	0.29	2.08	7.24	0.00340002	yes	Auxin-responsive GH3 family protein
Gorai.011G228100.1	5.34	38.66	7.24	0.00778866	yes	Ubiquitin carboxyl-terminal hydrolase
Gorai.007G113900.1	18.85	136.24	7.23	6.8e-05	yes	Late elongated hypocotyl and circadian clock associated-1-like protein 1
Gorai.007G303600.1	0.03	0.22	7.22	0.0260174	yes	Kinesin
Gorai.006G137000.1	0.11	0.79	7.21	0.00207302	yes	Protein of unknown function, DUF642
Gorai.003G090900.1	1.6	11.54	7.2	9.2e-09	yes	Protein of unknown function, DUF617
Gorai.003G026300.1	0.18	1.3	7.2	6.39e-06	yes	Receptor protein kinase, putative
Gorai.004G285400.1	1.55	11.18	7.2	5.86e-05	yes	Peroxiredoxin Q family protein
Gorai.001G221800.1	0.67	4.79	7.19	0.00632613	yes	WGS project CAID00000000 data, contig chromosome 04
Gorai.004G201600.1	0.37	2.66	7.19	0.0261404	yes	Plant invertase/pectin methylesterase inhibitor superfamily protein
Gorai.001G015800.1	0.51	3.66	7.17	5.77e-05	yes	Methylthioribose-1-phosphate isomerase
Gorai.001G208000.1	0.1	0.69	7.17	0.0121741	yes	Alpha-1,4-glucan-protein synthase [UDP-forming], putative
Gorai.008G199100.1	0.45	3.2	7.16	1.22e-08	yes	Respiratory burst oxidase, putative
Gorai.008G015000.1	0.8	5.71	7.14	1.83e-07	yes	Bifunctional inhibitor/lipid-transfer protein/seed storage 2S albumin superfamily protein
Gorai.002G112600.1	0.26	1.85	7.13	0.00114304	yes	Unknown protein
Gorai.002G072600.1	11.33	80.57	7.11	0.00375158	yes	CBS domain-containing protein
Gorai.003G047100.1	4.53	32.21	7.11	0.029779	yes	4-alpha-glucanotransferase
Gorai.005G258100.1	0.21	1.49	7.1	0.00024349	yes	Chitinase
Gorai.011G177200.1	0.55	3.88	7.06	6.09e-09	yes	Phosphate transporter PHO1-3
Gorai.013G086000.1	1.15	8.12	7.04	0.00147605	yes	Pentatricopeptide repeat-containing family protein
Gorai.011G180100.1	0.24	1.71	7.03	3.64e-05	yes	Auxin-responsive protein
Gorai.007G341800.1	0.32	2.23	7.03	0.000118729	yes	Calcium-dependent lipid-binding (CaLB domain) family protein
Gorai.011G142900.1	0.22	1.52	7.02	0.00593512	yes	Transmembrane protein 56
Gorai.010G255900.1	0.18	1.26	7	0.0396496	yes	Protein of unknown function (DUF506)
Gorai.010G033800.1	0.58	4.05	6.99	0.00166852	yes	BEACH domain-containing protein lvsC
Gorai.013G039000.1	4.6	32.15	6.98	0.000193024	yes	Ferredoxin I
Gorai.001G155800.1	1.76	12.25	6.97	7.89e-10	yes	WRKY transcription factor 6
Gorai.013G254700.1	61.82	429.58	6.95	3.09e-11	yes	Epoxide hydrolase 1
Gorai.011G274300.1	0.2	1.41	6.95	8.71e-05	yes	Rop guanine nucleotide exchange factor, putative
Gorai.012G141200.1	0.25	1.76	6.95	0.000303696	yes	Chlorophyll a-b binding protein 7, chloroplastic
Gorai.008G258700.1	0.11	0.76	6.94	0.0121625	yes	Cytochrome P450, putative
Gorai.008G263100.1	0.82	5.66	6.93	0.00236701	yes	Protein of unknown function, DUF599
Gorai.011G084100.1	0.41	2.84	6.93	0.00361689	yes	Protein LURP-one-related 12
Gorai.010G085700.1	1.08	7.47	6.9	1.93e-08	yes	Integral membrane protein
Gorai.007G206700.1	1.45	9.97	6.89	2.28e-09	yes	Geranylgeranyl-diphosphate synthase
Gorai.009G355400.1	0.15	1.05	6.87	0.00043878	yes	S-ribonuclease binding protein 1
Gorai.005G041900.1	0.37	2.56	6.86	1.08e-07	yes	Lipoxygenase
Gorai.012G120000.1	0.07	0.46	6.85	0.022504	yes	Pectin lyase-like superfamily protein
Gorai.011G204600.1	12.55	85.84	6.84	1.36e-10	yes	Peroxiredoxin family protein
Gorai.002G225700.1	5.41	36.99	6.84	1.43e-10	yes	Magnesium-protoporphyrin IX monomethyl ester [oxidative] cyclase
Gorai.007G377900.1	0.43	2.94	6.83	0.00701941	yes	O-fucosyltransferase family protein
Gorai.010G185600.1	0.06	0.41	6.83	0.0152572	yes	Protein kinase superfamily protein
Gorai.007G157700.1	1.27	8.64	6.82	3.94e-09	yes	BHLH transcription factor
Gorai.002G188800.1	0.19	1.27	6.82	7.93e-05	yes	WD repeat-containing protein
Gorai.007G221700.1	0.09	0.59	6.81	0.00226271	yes	Plant protein of unknown function (DUF863)
Gorai.001G073900.1	0.72	4.87	6.8	4.04e-07	yes	Short-chain dehydrogenase/reductase family protein
Gorai.006G259600.1	0.33	2.24	6.8	0.00538687	yes	Unknown protein
Gorai.007G305500.1	2.34	15.9	6.79	2.09e-08	yes	Protein of unknown function (DUF3511)
Gorai.006G138000.1	0.04	0.29	6.77	0.0137415	yes	Domain of unknown function (DUF23)
Gorai.013G162400.1	0.14	0.92	6.76	0.000517147	yes	F-box/RNI-like superfamily protein
Gorai.010G117700.1	2.25	15.16	6.73	9.05e-07	yes	Plant protein of unknown function (DUF868)
Gorai.005G138900.1	0.21	1.38	6.69	1.84e-05	yes	Major facilitator superfamily protein
Gorai.005G258700.1	0.23	1.52	6.69	0.00154487	yes	U-box domain-containing protein 15
Gorai.001G038200.1	0.11	0.73	6.67	0.0127133	yes	Phototropic-responsive NPH3 family protein
Gorai.009G275700.1	6.26	41.66	6.65	2.23e-07	yes	Abscisic acid responsive element-binding factor 1 family protein
Gorai.006G179200.1	0.09	0.58	6.65	0.000958168	yes	Protein of unknown function (DUF3527)
Gorai.005G253100.1	2.7	17.9	6.62	2.26e-09	yes	Chaperone protein dnaJ
Gorai.007G173000.1	2.81	18.6	6.61	1.63e-08	yes	Unknown protein
Gorai.001G224100.1	0.1	0.66	6.6	0.00121789	yes	Membrane protein, putative
Gorai.006G146700.1	0.14	0.95	6.6	0.0103442	yes	alpha/beta-Hydrolases superfamily protein
Gorai.003G012700.1	3.26	21.46	6.58	8.97e-08	yes	Pentatricopeptide repeat-containing protein
Gorai.013G091400.1	0.15	1.01	6.57	0.000727556	yes	UDP-glycosyltransferase-like protein
Gorai.007G112600.1	0.09	0.59	6.56	0.0441851	yes	Unknown protein
Gorai.009G101800.1	0.51	3.32	6.55	5.28e-05	yes	60S ribosomal protein L23a, putative
Gorai.007G098100.1	0.22	1.42	6.55	0.00171033	yes	actin depolymerizing factor 11
Gorai.006G043200.1	1.14	7.44	6.55	0.035728	yes	WRKY DNA binding protein
Gorai.013G253700.1	0.26	1.68	6.55	0.0374151	yes	Epoxide hydrolase 1
Gorai.006G128300.1	7.82	50.96	6.52	2.35e-10	yes	F-box family protein
Gorai.004G040400.1	1.71	11.13	6.52	4.38e-08	yes	Histone H3
Gorai.006G149800.1	8.15	53.01	6.5	2.72e-10	yes	Unknown protein
Gorai.003G120300.1	1.57	10.22	6.5	0.000346416	yes	Protein of unknown function (DUF 3339)
Gorai.001G005400.1	0.23	1.47	6.5	0.00116172	yes	Ovate family protein 8
Gorai.003G051000.1	45.64	296.28	6.49	1.33e-10	yes	Seed specific protein Bn15D1B
Gorai.007G026000.1	0.75	4.84	6.48	6.28e-08	yes	Pectin lyase-like superfamily protein
Gorai.004G225800.1	0.47	3.06	6.47	9.58e-08	yes	Leucine-rich repeat receptor-like protein kinase family protein
Gorai.005G006000.1	0.5	3.24	6.47	4.78e-07	yes	Plant protein of unknown function (DUF827)
Gorai.001G083400.1	0.26	1.7	6.47	1.4e-06	yes	Sucrose synthase
Gorai.008G014300.1	0.27	1.73	6.47	9.19e-06	yes	Pentatricopeptide repeat-containing family protein
Gorai.011G200200.1	4.29	27.71	6.45	6.12e-10	yes	Phytochrome
Gorai.007G377800.1	2.57	16.55	6.45	2.01e-09	yes	Fructose-1,6-bisphosphatase class
Gorai.002G226300.1	1.5	9.67	6.45	1.27e-08	yes	VQ motif-containing family protein
Gorai.003G036100.1	1.08	6.99	6.45	2.59e-06	yes	Unknown protein
Gorai.011G008500.1	0.94	6.03	6.44	2.25e-07	yes	Alpha-ketoglutarate-dependent dioxygenase alkB-like protein
Gorai.006G063600.1	0.24	1.55	6.44	0.00265246	yes	Oleosin
Gorai.013G167600.1	2.03	13.07	6.43	0.00627038	yes	WD-repeat protein, putative
Gorai.013G214000.1	1.41	9.08	6.42	1.87e-08	yes	Calcium uptake protein 1, mitochondrial
Gorai.011G227100.1	2.13	13.63	6.41	7.1e-05	yes	Cytochrome P450, putative
Gorai.010G172900.1	1.27	8.12	6.41	0.000264733	yes	RING/U-box superfamily protein
Gorai.009G359800.1	0.29	1.88	6.41	0.000423497	yes	Retinoblastoma-binding protein, putative
Gorai.002G118900.1	1.07	6.85	6.39	5.55e-07	yes	Arabidopsis protein of unknown function (DUF241)
Gorai.011G239500.1	0.12	0.77	6.39	0.00714315	yes	Aquaporin 2
Gorai.011G046200.1	2.07	13.19	6.38	7.9e-08	yes	50S ribosomal protein L14
Gorai.003G056400.1	9.72	62.01	6.38	6.65e-06	yes	Carbohydrate kinase-like protein
Gorai.008G279800.1	0.99	6.3	6.38	0.0252392	yes	F-box family protein
Gorai.002G057500.1	0.21	1.32	6.37	0.0479577	yes	Genomic DNA, chromosome 3, P1 clone:MQD17
Gorai.012G115000.1	82.97	527.63	6.36	2.3e-10	yes	Omega-3 fatty acid desaturase
Gorai.005G205900.1	0.15	0.95	6.36	0.034094	yes	Wound-responsive family protein
Gorai.013G042200.1	41.69	264.62	6.35	0.00258354	yes	Calmodulin-binding family protein
Gorai.013G149200.1	1.13	7.19	6.35	0.019979	yes	Alkaline alpha galactosidase I family protein
Gorai.005G044700.1	0.54	3.4	6.34	1.02e-06	yes	Kinase-like protein
Gorai.003G118900.1	0.91	5.78	6.33	0.0185707	yes	Unknown protein
Gorai.007G127200.1	0.16	1.03	6.31	0.0265583	yes	RING/U-box superfamily protein
Gorai.010G043600.1	20.03	126.1	6.3	6.29e-10	yes	2,3-bisphosphoglycerate-dependent phosphoglycerate mutase
Gorai.013G158300.1	0.28	1.76	6.3	7.9e-05	yes	Protein of unknown function (DUF3537)
Gorai.001G258400.1	0.03	0.21	6.3	0.0170089	yes	Lipid A export ATP-binding/permease protein MsbA
Gorai.012G008100.1	4.72	29.65	6.29	3e-09	yes	Leucine rich repeat protein
Gorai.007G181900.1	1.52	9.56	6.29	0.00295584	yes	F1O19.10 protein
Gorai.007G288500.1	12.36	77.6	6.28	7.62e-10	yes	Inhibitor of growth protein, putative
Gorai.004G046100.1	32.39	203.08	6.27	2.29e-10	yes	Allene oxide cyclase
Gorai.009G020500.1	0.06	0.4	6.26	0.0160633	yes	Cytochrome P450, putative
Gorai.010G047500.1	0.51	3.21	6.25	0.000377783	yes	6-phosphogluconolactonase, putative
Gorai.012G141300.1	0.34	2.12	6.25	0.0133551	yes	Peroxidase
Gorai.002G224300.1	1.58	9.81	6.22	1.29e-07	yes	Unknown protein
Gorai.006G050200.1	1.58	9.8	6.2	0.000341843	yes	GRAS family transcription factor
Gorai.006G192300.1	0.3	1.84	6.2	0.000350803	yes	Flowering locus T-like protein
Gorai.007G185300.1	79.88	492.18	6.16	5.81e-10	yes	Acetolactate synthase
Gorai.009G369600.1	0.16	0.96	6.15	0.000845818	yes	Fb17
Gorai.008G209400.1	0.77	4.71	6.15	0.0125198	yes	Unknown protein
Gorai.009G344500.1	1.21	7.4	6.14	0.00749558	yes	Pentatricopeptide repeat-containing protein
Gorai.011G104100.1	7.7	47.16	6.13	4.09e-09	yes	1,4-alpha-glucan branching enzyme II
Gorai.011G121700.1	1.36	8.32	6.12	1.29e-08	yes	Phosphatidylinositol transfer protein SFH5
Gorai.007G190700.1	4.22	25.82	6.12	0.000535173	yes	RING/U-box superfamily protein
Gorai.012G016800.1	8	48.81	6.1	2.29e-09	yes	Unknown protein
Gorai.003G097600.1	1.91	11.67	6.1	1.3e-08	yes	Geranylgeranyl reductase family protein
Gorai.009G292900.1	2.55	15.57	6.1	0.00351617	yes	Unknown protein
Gorai.006G013600.1	0.44	2.68	6.09	2.8e-05	yes	Ethylene-responsive transcription factor
Gorai.005G128000.1	0.33	2.02	6.05	9.85e-05	yes	Cysteine proteinase inhibitor
Gorai.003G047900.1	0.39	2.38	6.04	3.85e-05	yes	UDP-Glycosyltransferase superfamily protein
Gorai.004G035100.1	0.17	1.03	6.04	0.00954838	yes	Bifunctional inhibitor/lipid-transfer protein/seed storage 2S albumin superfamily protein
Gorai.003G178700.1	13.26	79.93	6.03	1.1e-08	yes	Calcineurin B-like protein 01
Gorai.011G208700.1	8.89	53.55	6.02	2.34e-08	yes	Methyltransferase
Gorai.009G322800.1	0.7	4.18	6	1.77e-06	yes	Ferritin
Gorai.005G241800.1	5.27	31.56	5.99	3.98e-09	yes	Ferredoxin I
Gorai.002G240200.1	3.36	20.15	5.99	2.02e-08	yes	AT3g52740/F3C22_140
Gorai.012G074100.1	0.25	1.52	5.99	0.00105319	yes	UDP-glycosyltransferase 1
Gorai.013G004500.1	13.81	82.38	5.97	0.00154554	yes	Unknown protein
Gorai.005G080200.1	0.1	0.58	5.97	0.00275149	yes	Receptor protein kinase 1
Gorai.013G108200.1	9.52	56.68	5.95	1.18e-09	yes	Kinase family protein
Gorai.009G049300.1	0.23	1.35	5.94	0.000366497	yes	GATA transcription factor
Gorai.010G049700.1	0.06	0.37	5.89	0.0437962	yes	LysM-domain GPI-anchored protein 1
Gorai.002G047200.1	9.37	54.83	5.85	7.71e-09	yes	Zinc finger protein, putative
Gorai.008G242200.1	0.21	1.22	5.83	0.0354339	yes	PGR5-LIKE A
Gorai.002G211600.1	27.34	159.14	5.82	2.3e-09	yes	Nicotiana tabacum ORF
Gorai.010G214100.1	4.44	25.86	5.82	6.41e-09	yes	Membrane-associated phospholipid phosphatase
Gorai.005G241100.1	2.51	14.54	5.79	2.48e-06	yes	Unknown protein
Gorai.006G229000.1	0.68	3.95	5.78	1.44e-06	yes	Group II intron splicing factor CRS1-like
Gorai.010G147400.1	0.38	2.22	5.78	1.45e-06	yes	Serine/threonine-protein kinase
Gorai.004G283000.1	0.99	5.71	5.77	3.22e-07	yes	Zinc finger CCCH domain-containing protein
Gorai.001G222400.1	0.16	0.92	5.77	0.00205643	yes	Fasciclin-like arabinogalactan protein 19
Gorai.N017900.1	0.3	1.71	5.76	0.002159	yes	Unknown protein
Gorai.002G249200.1	5.53	31.82	5.75	0.00126624	yes	Kinase, putative
Gorai.010G229300.1	2.78	15.99	5.75	0.0474627	yes	Gb|AAC79135.1
Gorai.007G158200.1	5.32	30.53	5.74	2.24e-08	yes	Protein histidine triad nucleotide-binding 3
Gorai.013G149100.1	4.59	26.28	5.73	0.0482907	yes	Heme A synthase
Gorai.007G069900.1	44.32	253.58	5.72	3.37e-09	yes	Endoplasmic reticulum-Golgi intermediate compartment protein, putative
Gorai.004G054800.1	12.34	70.53	5.72	3.93e-09	yes	E3 Ubiquitin ligase family protein
Gorai.005G111200.1	12.01	68.68	5.72	4.2e-09	yes	Histone H3
Gorai.004G121400.1	15.83	90.63	5.72	3.8e-06	yes	Transcriptional corepressor SEUSS, putative
Gorai.009G110000.1	4.89	27.87	5.7	7.05e-06	yes	2-phosphoglycerate kinase-related family protein
Gorai.013G100600.1	2.39	13.57	5.69	1.62e-08	yes	Glutamate receptor
Gorai.005G153000.1	0.48	2.73	5.69	6.19e-07	yes	Histidine kinase 2
Gorai.012G160700.1	0.15	0.85	5.69	0.034094	yes	Plastid-lipid associated protein PAP / fibrillin family protein
Gorai.010G246000.1	0.51	2.88	5.68	0.0107043	yes	Unknown protein
Gorai.011G144400.1	42.57	241.35	5.67	3.82e-09	yes	Pirin-like family protein
Gorai.007G181800.1	0.68	3.87	5.67	0.000141638	yes	Mannose-6-phosphate isomerase
Gorai.003G079900.1	0.34	1.95	5.67	0.00178976	yes	Ring finger protein, putative
Gorai.011G048400.1	1.02	5.8	5.67	0.0297237	yes	alpha/beta-Hydrolases superfamily protein
Gorai.008G014400.1	0.31	1.77	5.64	1.81e-05	yes	Clathrin assembly protein, putative
Gorai.006G169500.1	0.09	0.51	5.63	0.0214002	yes	Glyoxal oxidase-related family protein
Gorai.009G251500.1	2.66	14.99	5.63	0.0369903	yes	Gb|AAC79135.1
Gorai.008G147100.1	13.47	75.35	5.6	4.47e-09	yes	F-box/LRR-repeat protein
Gorai.009G246400.1	31.88	178.11	5.59	0.0141859	yes	Transport Sec24 family protein
Gorai.012G055100.1	0.35	1.95	5.57	0.00152831	yes	Unknown protein
Gorai.012G102800.1	2.45	13.61	5.56	2.33e-07	yes	Histone H4
Gorai.008G029300.1	0.33	1.83	5.56	4.06e-05	yes	Transcription factor, putative
Gorai.005G005200.1	0.37	2.04	5.56	0.00118592	yes	Ovate family protein
Gorai.001G189800.1	2.62	14.56	5.55	1.32e-07	yes	Starch branching enzyme II
Gorai.009G230300.1	43.59	241.25	5.54	4.15e-09	yes	AT hook motif DNA-binding family protein
Gorai.011G045000.1	27.73	153.73	5.54	7.73e-09	yes	Kelch-like protein 20
Gorai.008G131200.1	0.76	4.21	5.54	0.000379431	yes	Pyruvate dehydrogenase E1 component subunit alpha
Gorai.007G205300.1	7.42	41.1	5.54	0.0237234	yes	Zinc finger protein
Gorai.013G210100.1	0.21	1.16	5.51	0.0296361	yes	Unknown protein
Gorai.013G254600.1	13.96	76.82	5.5	9.06e-09	yes	Epoxide hydrolase 1
Gorai.009G052700.1	0.24	1.32	5.49	0.00626325	yes	2-on-2 hemoglobin family protein
Gorai.008G058700.1	2.23	12.22	5.48	0.000785565	yes	Kinase family protein
Gorai.011G286300.1	81.41	444.42	5.46	0.00445494	yes	Alpha/beta hydrolase related protein
Gorai.001G032900.1	0.64	3.47	5.43	6.75e-06	yes	zinc ion binding;nucleic acid binding
Gorai.003G103400.1	3.15	17.09	5.43	8.18e-05	yes	UDP-glycosyltransferase 1
Gorai.005G027600.1	0.17	0.9	5.42	0.0246207	yes	Rapid alkalinization factor preproprotein
Gorai.003G166400.1	1.11	5.98	5.41	4.4e-07	yes	Aminomethyltransferase, putative
Gorai.001G120600.1	7.54	40.51	5.38	1.73e-08	yes	Protein kinase like protein
Gorai.007G237100.1	14.82	79.75	5.38	4.71e-08	yes	50S ribosomal protein L29
Gorai.001G121700.1	0.7	3.75	5.38	3.5e-06	yes	Zinc finger protein
Gorai.008G265200.1	0.45	2.4	5.38	0.000228261	yes	Polyketide cyclase/dehydrase and lipid transport superfamily protein
Gorai.013G183700.1	4.77	25.63	5.37	9.96e-08	yes	Uncharacterised protein family (UPF0114)
Gorai.005G193900.1	2.32	12.45	5.37	1.42e-07	yes	Receptor kinase, putative, expressed
Gorai.008G140500.1	0.31	1.66	5.34	0.0366152	yes	Multidrug resistance protein ABC transporter family protein
Gorai.002G032600.1	0.26	1.39	5.33	0.00205375	yes	Protein kinase homolog
Gorai.009G286100.1	25.68	136.6	5.32	8.7e-09	yes	Transporter-related family protein
Gorai.011G228800.1	0.68	3.6	5.32	1.58e-06	yes	Core-2/I-branching beta-1,6-N-acetylglucosaminyltransferase family protein
Gorai.007G105400.1	0.21	1.12	5.32	0.000939793	yes	Late embryogenesis abundant (LEA) hydroxyproline-rich glycoprotein family
Gorai.008G263200.1	16.4	87.05	5.31	1.44e-08	yes	Protein of unknown function, DUF599
Gorai.002G149600.1	0.61	3.26	5.31	3.13e-07	yes	Leucine-rich receptor-like protein kinase family protein
Gorai.001G192000.1	16.11	85.49	5.31	1.65e-06	yes	Chlorophyll a-b binding protein, chloroplastic
Gorai.012G006000.1	0.13	0.69	5.31	0.000398	yes	Kinesin-1
Gorai.007G362900.1	0.5	2.65	5.3	2.57e-05	yes	E3 ubiquitin-protein ligase BAH1
Gorai.013G205600.1	12.13	64.36	5.3	0.000108001	yes	RING/U-box superfamily protein
Gorai.005G068200.1	0.37	1.94	5.29	0.00723998	yes	Peroxidase 40, putative
Gorai.013G149000.1	0.42	2.22	5.29	0.009865	yes	Unknown protein
Gorai.012G077000.1	1.33	7.01	5.28	3.21e-06	yes	2-oxoglutarate (2OG) and Fe(II)-dependent oxygenase superfamily protein
Gorai.007G152300.1	1.01	5.3	5.26	0.0139227	yes	Pentatricopeptide repeat-containing family protein
Gorai.003G088400.1	5.71	30	5.25	4.48e-08	yes	Ycf20-like protein
Gorai.006G151700.1	0.66	3.45	5.25	0.00278532	yes	Mitogen-activated protein kinase kinase kinase 6
Gorai.013G004700.1	18.77	97.63	5.2	3.94e-08	yes	Response regulator 6
Gorai.009G212200.1	0.8	4.15	5.19	7.46e-06	yes	Cold regulated protein 27
Gorai.010G052800.1	14.51	74.93	5.17	4.09e-06	yes	Replication factor C subunit
Gorai.004G282000.1	0.14	0.72	5.17	0.016378	yes	IQ domain-containing protein
Gorai.009G443500.1	6.14	31.73	5.16	3.91e-08	yes	Protein of unknown function (DUF3537)
Gorai.008G129800.1	24.84	127.4	5.13	1.81e-06	yes	3-ketoacyl-CoA synthase
Gorai.009G172800.1	0.44	2.24	5.13	0.000162317	yes	Cotton fiber expressed protein 1
Gorai.009G157900.1	3.73	19.1	5.12	1.1e-05	yes	MEI2-like protein 5
Gorai.008G221100.1	0.69	3.51	5.12	0.00027704	yes	Nuclear migration protein nudC
Gorai.004G183600.1	0.27	1.4	5.11	0.00308043	yes	myb domain protein 39
Gorai.009G358500.1	12.69	64.75	5.1	3.28e-08	yes	Quinone oxidoreductase, putative
Gorai.008G283800.1	4.08	20.8	5.1	9.2e-08	yes	hAT transposon superfamily
Gorai.009G092800.1	0.94	4.8	5.1	2.6e-06	yes	Zinc finger family protein
Gorai.013G244100.1	1.04	5.28	5.09	1.12e-05	yes	Pimelyl-[acyl-carrier protein] methyl ester esterase
Gorai.006G148400.1	0.26	1.31	5.09	0.0107846	yes	Nuclear transcription factor Y subunit A2
Gorai.008G253300.1	13.64	69.07	5.07	4.6e-05	yes	WRKY transcription factor 53 family protein
Gorai.005G241000.1	2.64	13.33	5.06	1.73e-05	yes	Unknown protein
Gorai.006G039300.1	7.66	38.59	5.04	4.5e-08	yes	TRAM, LAG1 and CLN8 (TLC) lipid-sensing domain containing protein
Gorai.011G039100.1	3.24	16.33	5.04	5.93e-06	yes	Protein of unknown function (DUF688)
Gorai.005G234800.1	0.12	0.6	5.03	0.0268761	yes	Cinnamyl alcohol dehydrogenase
Gorai.004G202500.1	0.37	1.84	5.03	0.032235	yes	Protein of unknown function (DUF1442)
Gorai.008G140400.1	3.14	15.76	5.02	1.9e-06	yes	cDNA, clone: J100026I16, full insert sequence
Gorai.007G226000.1	0.4	2.03	5.02	0.00212337	yes	Phytosulfokines, putative
Gorai.008G276600.1	6.92	34.64	5.01	5.51e-08	yes	Cytochrome P450
Gorai.006G136200.1	0.18	0.92	5	0.00173329	yes	Glycosyltransferase, putative
Gorai.004G161600.1	13.05	65.07	4.99	0.00021241	yes	Unknown protein
Gorai.010G010700.1	6.66	33.16	4.98	1.15e-07	yes	Protein of unknown function (DUF1195)
Gorai.009G369900.1	0.31	1.54	4.98	0.00926287	yes	Fiber protein Fb17
Gorai.011G073300.1	1.85	9.2	4.97	6.37e-07	yes	Peroxisome biogenesis factor 2
Gorai.009G452400.1	0.74	3.66	4.97	3.73e-05	yes	Uridine kinase
Gorai.011G142800.1	0.24	1.21	4.96	0.00454461	yes	Tetrapyrrole-binding family protein
Gorai.006G179900.1	0.59	2.9	4.95	5.89e-05	yes	Tubulin beta chain, putative
Gorai.003G180400.1	1.62	7.97	4.93	0.00474451	yes	Glycine cleavage system H protein
Gorai.007G344700.1	1.26	6.2	4.92	2.72e-06	yes	ATP synthase mitochondrial F1 complex assembly factor 2
Gorai.006G186500.1	3.83	18.81	4.92	0.000296365	yes	Unknown protein
Gorai.001G228500.1	14.11	69.33	4.91	0.000551635	yes	Transcription factor, putative
Gorai.005G187800.1	23.29	114.33	4.91	0.0167334	yes	Paired amphipathic helix protein Sin3
Gorai.009G161500.1	0.07	0.36	4.91	0.0190957	yes	Nucleobase ascorbate transporter
Gorai.009G389500.1	1.12	5.48	4.91	0.0387741	yes	Pentatricopeptide repeat-containing protein
Gorai.011G056400.1	3.2	15.67	4.9	0.00164534	yes	Histone H3
Gorai.007G216500.1	0.69	3.39	4.89	2.35e-06	yes	Leucine-rich receptor-like protein kinase family protein
Gorai.008G058300.1	0.87	4.25	4.89	0.00662885	yes	Unknown protein
Gorai.005G049200.1	9.65	47.17	4.89	0.0118352	yes	Ethylene-responsive transcription factor, putative
Gorai.008G133400.1	535.45	2615.05	4.88	7.89e-08	yes	GERMIN-LIKE protein 10
Gorai.011G280600.1	0.09	0.42	4.88	0.00117469	yes	disease resistance protein (TIR-NBS-LRR class), putative
Gorai.004G140600.1	5.84	28.38	4.86	2.04e-07	yes	CONSTANS-like zinc finger protein
Gorai.008G019900.1	3.39	16.47	4.85	4.8e-07	yes	Nucleobase-ascorbate transporter 6
Gorai.001G038000.1	0.49	2.39	4.84	0.0152922	yes	3-hydroxyisobutyryl-CoA hydrolase-like protein
Gorai.009G235300.1	1.11	5.34	4.83	5.91e-05	yes	Phi-1-like phosphate-induced protein
Gorai.006G246000.1	4.25	20.51	4.83	0.00438563	yes	Auxin-responsive protein
Gorai.009G231100.1	0.22	1.04	4.82	0.0489968	yes	Divalent-cation tolerance protein CutA
Gorai.008G189100.1	6.59	31.64	4.8	2.19e-07	yes	Zinc metalloprotease RasP
Gorai.005G174700.1	2.04	9.78	4.8	1.47e-05	yes	Anther-specific protein BCP1, putative
Gorai.003G017600.1	148.33	711.21	4.79	6.19e-08	yes	Protein of unknown function (DUF607)
Gorai.010G100000.1	0.3	1.44	4.79	0.00147867	yes	Protein kinase
Gorai.008G251200.1	0.65	3.09	4.78	1.83e-05	yes	Dirigent-like protein
Gorai.003G122100.1	0.25	1.19	4.76	0.000794381	yes	Histone-lysine N-methyltransferase
Gorai.001G022900.1	24.84	117.69	4.74	6.77e-08	yes	Green ripe-like 1
Gorai.006G103000.1	8.95	42.42	4.74	0.0132574	yes	Argonaute family protein
Gorai.012G079500.1	7.54	35.69	4.73	1.92e-07	yes	Cytosolic endo-beta-N-acetylglucosaminidase
Gorai.001G223100.1	1.09	5.18	4.73	1.41e-05	yes	Unknown protein
Gorai.N020000.1	20.19	95.53	4.73	0.000107469	yes	At1g73940/F2P9_19
Gorai.008G121400.1	0.46	2.17	4.72	5.74e-05	yes	Rop guanine nucleotide exchange factor, putative
Gorai.011G212500.1	2.28	10.73	4.71	5.52e-07	yes	U-box domain-containing protein
Gorai.007G152200.1	9.81	46.09	4.7	1.14e-06	yes	17.4 kDa class I heat shock protein 3
Gorai.002G126100.1	2.05	9.63	4.7	0.000912424	yes	ATP-dependent protease La (LON) domain protein
Gorai.010G123200.1	67.33	315.34	4.68	9.19e-08	yes	Protein of unknown function (DUF1644)
Gorai.001G105500.1	0.33	1.54	4.68	0.0314724	yes	transportin 1
Gorai.006G041200.1	2.11	9.87	4.67	0.0192979	yes	Ribosomal protein S21 family protein
Gorai.001G143300.1	0.25	1.15	4.66	0.000726918	yes	DNAJ heat shock N-terminal domain-containing family protein
Gorai.004G004400.1	1.67	7.77	4.65	3.35e-06	yes	AT5g59960/mmn10_180
Gorai.009G241000.1	7.81	36.26	4.64	1.63e-07	yes	LL-diaminopimelate aminotransferase
Gorai.005G101900.1	0.16	0.73	4.64	0.0316637	yes	Late embryogenesis abundant protein, group 2
Gorai.012G007300.1	4.23	19.56	4.63	1.11e-06	yes	Malate dehydrogenase
Gorai.005G083900.1	1.36	6.3	4.63	0.0142174	yes	Isocitrate lyase
Gorai.004G023200.1	0.08	0.37	4.62	0.0107471	yes	Leucine-rich repeat receptor-like protein kinase family protein
Gorai.002G005400.1	0.54	2.5	4.61	0.0117928	yes	Rer1 protein, putative
Gorai.002G064400.1	4.54	20.88	4.6	0.015721	yes	P-loop containing nucleoside triphosphate hydrolases superfamily protein
Gorai.013G126300.1	9.59	44.05	4.59	2.01e-05	yes	Arginine/serine-rich splicing factor, putative
Gorai.007G372300.1	0.59	2.69	4.59	7.03e-05	yes	UDP-Glycosyltransferase superfamily protein
Gorai.010G131400.1	86.31	395.04	4.58	2.2e-07	yes	T22J18.8 protein
Gorai.005G080900.1	3.9	17.85	4.58	1.09e-06	yes	15-cis-zeta-carotene isomerase, chloroplastic
Gorai.013G157600.1	0.61	2.78	4.58	0.00431773	yes	glyceraldehyde-3-phosphate dehydrogenase C2
Gorai.007G007700.1	0.28	1.3	4.58	0.00673367	yes	Inositol polyphosphate 6-/3-/5-kinase
Gorai.005G051400.1	0.82	3.75	4.57	0.0033738	yes	Phosphate transporter PHO1-3
Gorai.013G153700.1	0.12	0.56	4.57	0.0477391	yes	Zinc transporter 11 family protein
Gorai.010G123100.1	2.57	11.71	4.56	6.19e-07	yes	COP9 signalosome complex subunit 5b
Gorai.011G143400.1	0.2	0.9	4.56	0.001878	yes	Leucine-rich repeat receptor-like protein kinase family protein
Gorai.008G013600.1	0.36	1.64	4.56	0.00236872	yes	AT4g35320/F23E12_120
Gorai.004G222800.1	0.13	0.59	4.56	0.00902864	yes	Kinase family protein
Gorai.012G031100.1	0.25	1.14	4.55	0.0141965	yes	BHLH transcription factor
Gorai.006G166000.1	60.97	277.29	4.55	0.0425743	yes	Phenylalanine ammonia-lyase
Gorai.007G268200.1	38.93	176.83	4.54	2.77e-07	yes	Apyrase-like protein
Gorai.012G067200.1	0.36	1.62	4.54	0.000308089	yes	ABC transporter family protein
Gorai.006G092600.1	14.7	66.58	4.53	3.14e-07	yes	Kelch-like protein 20
Gorai.008G185400.1	11.78	53.4	4.53	3.9e-07	yes	Metallo-hydrolase/oxidoreductase superfamily protein
Gorai.010G091500.1	2.47	11.17	4.53	8.64e-05	yes	Unknown protein
Gorai.013G236400.1	11.02	49.85	4.52	5e-07	yes	Pyrophosphate-energized vacuolar membrane proton pump, putative
Gorai.012G119600.1	54.47	245.62	4.51	2.13e-07	yes	WRKY family transcription factor family protein
Gorai.007G219600.1	1.36	6.12	4.51	5.93e-06	yes	MADS-box transcription factor
Gorai.010G092500.1	1.6	7.23	4.51	1.82e-05	yes	MTD1 family protein
Gorai.001G061900.1	1.51	6.8	4.51	0.00173329	yes	Zinc finger protein 410
Gorai.008G296100.1	0.77	3.48	4.5	5.41e-05	yes	MRNA, complete cds, clone: RAFL21-92-C23
Gorai.013G244300.1	6.01	26.96	4.49	1.61e-06	yes	Alpha/beta-hydrolase
Gorai.013G026700.1	6.31	28.36	4.49	2.35e-06	yes	Unknown protein
Gorai.003G072700.1	0.38	1.71	4.49	7.55e-05	yes	S-adenosyl-L-methionine-dependent methyltransferases superfamily protein
Gorai.005G128100.1	2.25	10.09	4.49	0.00705175	yes	Serine-rich adhesin for platelets
Gorai.007G276600.1	5.75	25.79	4.48	7.4e-07	yes	Calcium-dependent protein kinase
Gorai.004G125000.1	6.95	31.15	4.48	0.000967416	yes	30S ribosomal family protein
Gorai.010G154000.1	0.59	2.66	4.48	0.0276545	yes	Unknown protein
Gorai.006G030500.1	0.13	0.57	4.47	0.0480988	yes	Cinnamoyl-CoA reductase
Gorai.004G101500.1	33.36	148.67	4.46	2.84e-07	yes	Alpha/beta-Hydrolases superfamily protein
Gorai.013G078600.1	0.39	1.74	4.46	0.000243653	yes	Major facilitator superfamily protein
Gorai.009G235500.1	7.04	31.26	4.44	6.05e-07	yes	Phi-1-like phosphate-induced protein
Gorai.005G208200.1	0.96	4.28	4.44	0.00630389	yes	Unknown protein
Gorai.001G172900.1	2.06	9.13	4.43	1.48e-05	yes	Gibberellin 20-oxidase
Gorai.001G270200.1	0.76	3.37	4.43	0.0117928	yes	Chloride channel a
Gorai.005G109300.1	10.31	45.65	4.43	0.0344501	yes	Wound-responsive family protein
Gorai.004G185800.1	0.4	1.77	4.42	0.0297626	yes	SUPERMAN-like zinc finger protein
Gorai.012G155000.1	0.76	3.35	4.41	0.0089987	yes	basic leucine-zipper 44
Gorai.001G254800.1	5.3	23.35	4.41	0.0279504	yes	Charged multivesicular body protein 2a, putative
Gorai.007G057800.1	2	8.81	4.41	0.0313525	yes	BHLH transcription factor
Gorai.008G114500.1	14.29	62.9	4.4	5.98e-07	yes	4-hydroxy-tetrahydrodipicolinate synthase
Gorai.011G166600.1	1.22	5.38	4.4	5.48e-06	yes	Argonaute family protein
Gorai.004G183500.1	0.33	1.45	4.4	0.0117487	yes	myb domain protein 107
Gorai.009G424000.1	0.56	2.47	4.4	0.0282741	yes	'putative inositol-1,4,5-trisphosphate 5-phosphatase
Gorai.001G214800.1	0.11	0.48	4.39	0.022504	yes	WRKY transcription factor, putative
Gorai.011G030900.1	0.09	0.41	4.39	0.0316637	yes	Auxin response factor, putative
Gorai.001G222300.1	3.43	15.02	4.38	4.21e-06	yes	Nuclear transcription factor Y subunit B-3
Gorai.011G135700.1	1.89	8.29	4.38	8.97e-06	yes	Transcription factor bHLH
Gorai.009G419800.1	0.42	1.85	4.38	0.0168174	yes	Dolichyldiphosphatase, putative
Gorai.013G215000.1	6.71	29.25	4.36	7.06e-07	yes	F-box protein
Gorai.001G230900.1	6.12	26.69	4.36	1.07e-06	yes	Protein kinase superfamily protein
Gorai.007G048300.1	0.35	1.54	4.36	0.000138214	yes	Myosin-9, putative
Gorai.002G179300.1	0.32	1.38	4.36	0.00750405	yes	Unknown protein
Gorai.009G269500.1	0.39	1.71	4.36	0.029552	yes	Small hydrophobic protein
Gorai.010G214000.1	2.88	12.54	4.35	1.89e-06	yes	Membrane-associated phospholipid phosphatase
Gorai.005G120800.1	6.31	27.45	4.35	8.77e-06	yes	Geranylgeranyl-diphosphate synthase
Gorai.008G126000.1	0.37	1.59	4.35	0.00548996	yes	Ethylene-responsive transcription factor 3
Gorai.008G136400.1	0.27	1.19	4.35	0.0427341	yes	Werner syndrome ATP-dependent helicase-like protein
Gorai.013G106700.1	317.17	1378.08	4.34	6.98e-05	yes	ATP synthase subunit beta
Gorai.003G055600.1	13.3	57.63	4.33	8.86e-07	yes	Cinnamoyl-CoA reductase 1
Gorai.008G006400.1	0.41	1.78	4.33	0.0138553	yes	Unknown protein
Gorai.008G142800.1	0.16	0.71	4.33	0.015009	yes	Glycosyl transferase family 8 family protein
Gorai.006G163100.1	14.74	63.63	4.32	1.59e-06	yes	Transcription factor Dp-1, putative
Gorai.010G084300.1	18.86	81.56	4.32	3.94e-06	yes	Calmodulin binding protein, putative
Gorai.012G035000.1	3.14	13.57	4.32	5.47e-06	yes	Energy-coupling factor transporter ATP-binding protein EcfA1
Gorai.005G214800.1	20.8	89.72	4.31	0.000190288	yes	Ankyrin repeat domain protein, putative
Gorai.013G042600.1	0.18	0.79	4.31	0.0498381	yes	Cyclin dependent kinase inhibitor family protein
Gorai.003G056500.1	24.04	103.22	4.29	6.93e-07	yes	PLATZ transcription factor family protein
Gorai.009G236800.1	0.46	1.96	4.29	0.00965987	yes	3-oxoacyl-[acyl-carrier-protein] synthase
Gorai.003G186700.1	8.07	34.5	4.28	9.7e-07	yes	Antiholin-like protein LrgB
Gorai.002G202000.1	0.94	4.01	4.28	1.88e-05	yes	Rop guanine nucleotide exchange factor, putative
Gorai.009G414800.1	9.65	41.24	4.27	1.43e-06	yes	Heavy metal transport/detoxification superfamily protein
Gorai.005G007600.1	28.64	122.35	4.27	3.07e-06	yes	Acetolactate synthase small subunit
Gorai.008G147700.1	0.41	1.76	4.26	0.0127749	yes	High mobility group B protein 7
Gorai.N007900.1	3.15	13.44	4.26	0.0324826	yes	Ovate family protein 13
Gorai.002G103100.1	6.75	28.66	4.25	4.11e-06	yes	Peptidyl-prolyl cis-trans isomerase
Gorai.005G024600.1	8.83	37.5	4.25	0.000977279	yes	FAD-binding Berberine family protein
Gorai.013G018900.1	0.4	1.7	4.24	0.0217225	yes	Auxin transporter-like protein
Gorai.005G166500.1	1.19	5.05	4.23	6.88e-06	yes	SQUAMOSA promoter-binding-like 10
Gorai.001G242900.1	2.04	8.63	4.23	6.99e-06	yes	Auxin-responsive protein
Gorai.008G160100.1	3.84	16.2	4.22	1.43e-06	yes	Kinase, putative
Gorai.002G227200.1	9.07	38.27	4.22	0.0107584	yes	Calmodulin-like family protein
Gorai.004G098100.1	6.6	27.82	4.21	1.27e-06	yes	F-box family protein
Gorai.009G241100.1	72.04	302.42	4.2	1.09e-06	yes	Glutaredoxin DUF547 domain-containing protein
Gorai.013G037500.1	5.07	21.32	4.2	2.18e-06	yes	Guanine nucleotide-binding protein subunit beta-1
Gorai.008G183500.1	0.33	1.39	4.2	0.000151047	yes	Alpha-glucosidase, putative
Gorai.001G173900.1	0.39	1.65	4.2	0.00410662	yes	Dihydroflavonol-4-reductase
Gorai.013G048400.1	1.22	5.1	4.19	2.5e-05	yes	Auxin-responsive GH3 family protein
Gorai.009G130400.1	1.64	6.87	4.19	5.84e-05	yes	DNA replication complex GINS protein PSF1
Gorai.001G242500.1	1.26	5.26	4.19	0.00780171	yes	Transcription factor
Gorai.001G057000.1	4.16	17.41	4.18	5.82e-06	yes	HVA22-like protein e
Gorai.001G097000.1	15.01	62.53	4.17	1.49e-06	yes	Dual specificity protein phosphatase, putative
Gorai.004G118800.1	8.9	37.08	4.17	3.78e-06	yes	Remorin, putative
Gorai.013G238400.1	26.97	112.37	4.17	0.025329	yes	RING/U-box superfamily protein
Gorai.009G035100.1	0.72	2.98	4.16	0.0018211	yes	DNA-directed RNA polymerase III RPC4 family protein
Gorai.007G141000.1	0.6	2.51	4.16	0.00235977	yes	Histone H2A
Gorai.011G207900.1	44.91	186.87	4.16	0.00575244	yes	Superoxide dismutase
Gorai.008G087500.1	0.15	0.63	4.13	0.00650794	yes	Receptor-like protein kinase 3
Gorai.013G214900.1	6.98	28.78	4.12	2.65e-05	yes	Unknown protein
Gorai.004G185500.1	0.95	3.9	4.12	0.00150387	yes	Unknown protein
Gorai.004G117700.1	0.3	1.24	4.12	0.0135149	yes	HXXXD-type acyl-transferase family protein
Gorai.007G312800.1	1.57	6.46	4.11	0.0497581	yes	Kinase-like protein
Gorai.009G221600.1	2.74	11.24	4.1	7.87e-05	yes	Unknown protein
Gorai.001G041100.1	11.45	46.8	4.09	1.82e-06	yes	Mediator of RNA polymerase II transcription subunit 17
Gorai.010G007100.1	0.85	3.47	4.09	6.98e-05	yes	Purple acid phosphatase, putative
Gorai.003G077500.1	0.45	1.83	4.09	0.00114701	yes	Lung seven transmembrane receptor family protein
Gorai.013G227600.1	0.54	2.22	4.09	0.00308845	yes	AT5g56980/MHM17_10
Gorai.005G219000.1	8.99	36.7	4.08	3.15e-06	yes	Chlorophyll a-b binding protein P4, chloroplastic
Gorai.008G250100.1	2.72	11.11	4.08	9.28e-06	yes	1-aminocyclopropane-1-carboxylate synthase
Gorai.007G092800.1	5.41	22.01	4.07	1.01e-05	yes	Unknown protein
Gorai.004G113400.1	2.92	11.87	4.07	0.000187929	yes	Unknown protein
Gorai.009G176400.1	0.28	1.13	4.07	0.0107504	yes	Thiamine thiazole synthase, chloroplastic
Gorai.001G067000.1	0.64	2.6	4.06	0.00295988	yes	Dof zinc finger protein
Gorai.005G178500.1	8.57	34.67	4.05	3.62e-06	yes	phosphate transporter 2;1
Gorai.009G209400.1	3.74	15.13	4.05	6.07e-06	yes	Serine carboxypeptidase-like protein
Gorai.010G138100.1	0.87	3.52	4.05	1.11e-05	yes	Clustered mitochondria protein homolog
Gorai.005G230600.1	0.86	3.47	4.05	0.000160638	yes	Nucleobase-ascorbate transporter 6
Gorai.004G140100.1	0.86	3.49	4.05	0.000296113	yes	Unknown protein
Gorai.007G208000.1	17.5	70.63	4.04	2.95e-06	yes	Oxygen evolving enhancer protein 1
Gorai.002G155100.1	0.23	0.94	4.04	0.0190506	yes	Zinc finger family protein
Gorai.005G136700.1	6.31	25.42	4.03	3.83e-06	yes	Protein kinase
Gorai.009G327300.1	10.79	43.55	4.03	3.94e-06	yes	Basic helix-loop-helix transcription factor
Gorai.011G108500.1	12.98	52.35	4.03	0.0190269	yes	Prostamide/prostaglandin F synthase
Gorai.002G213800.1	5.43	21.85	4.02	7.87e-06	yes	Plastid division protein PDV2
Gorai.006G099400.1	2.77	11.12	4.01	0.000364876	yes	Ankyrin repeat protein
Gorai.002G174500.1	22.76	90.97	4	2.22e-06	yes	PLANT CADMIUM RESISTANCE 2
Gorai.001G215500.1	0.37	1.49	4	0.000575702	yes	Early-responsive to dehydration stress-related protein
Gorai.001G075200.1	0.25	0.99	4	0.0028016	yes	Kinesin-related protein 4
Gorai.012G102300.1	34.87	139.38	4	0.0359427	yes	Cation/H() antiporter 19
Gorai.002G214100.1	0.4	1.6	3.99	0.0102642	yes	RING/U-box superfamily protein
Gorai.004G169000.1	0.31	1.25	3.99	0.0283106	yes	AGAMOUS-like MADS-box transcription factor
Gorai.003G044500.1	0.32	1.28	3.99	0.0285407	yes	Protein of unknown function (DUF581)
Gorai.009G022800.1	0.17	0.69	3.98	0.00926287	yes	Plant protein of unknown function (DUF936)
Gorai.009G080300.1	0.2	0.8	3.98	0.0310969	yes	Serine carboxypeptidase II-3
Gorai.009G053800.1	0.52	2.07	3.98	0.0362134	yes	Chitinase, putative
Gorai.007G166200.1	17.88	70.86	3.96	2.06e-06	yes	Beta-1,2-n-acetylglucosaminyltransferase II, putative
Gorai.009G035000.1	5.63	22.26	3.96	1.69e-05	yes	Cytochrome P450, putative
Gorai.002G131100.1	10.96	43.38	3.96	0.000114207	yes	Alpha/beta-Hydrolases superfamily protein
Gorai.009G422900.1	11.02	43.49	3.95	0.00538687	yes	UDP-glucuronate decarboxylase protein 1
Gorai.009G456300.1	13.03	51.29	3.94	7.47e-06	yes	Unknown protein
Gorai.004G068200.1	1	3.96	3.94	0.000587451	yes	Protein of unknown function (DUF581)
Gorai.010G215800.1	2.32	9.14	3.94	0.0221371	yes	Ribonuclease 2, putative
Gorai.013G138700.1	0.47	1.86	3.93	0.009865	yes	Late embryogenesis abundant protein (LEA) family protein
Gorai.009G266300.1	4.3	16.91	3.93	0.0297796	yes	Rieske domain containing protein
Gorai.012G024200.1	0.19	0.73	3.93	0.0498381	yes	UDP-glucose 4-epimerase family protein
Gorai.002G130300.1	0.26	1.01	3.92	0.0189306	yes	B3 domain-containing protein
Gorai.008G081100.1	1.65	6.47	3.91	6.87e-05	yes	LOB domain-containing protein, putative
Gorai.010G111300.1	3.83	14.99	3.91	0.013965	yes	WD repeat-containing protein
Gorai.011G202300.1	24.38	95.15	3.9	1.43e-05	yes	Unknown protein
Gorai.001G048900.1	6.61	25.72	3.89	1.29e-05	yes	Unknown protein
Gorai.010G100900.1	2.33	9.04	3.88	0.00301108	yes	Galactosyltransferase family protein
Gorai.001G273100.1	166.23	643.79	3.87	3.05e-06	yes	WRKY transcription factor
Gorai.009G205300.1	2.75	10.61	3.86	1.18e-05	yes	Glycosyl transferase family 8 family protein
Gorai.006G166600.1	1.87	7.2	3.86	9.11e-05	yes	Protein of unknown function, DUF584
Gorai.004G274700.1	5.39	20.8	3.86	0.00314023	yes	SPOC domain / Transcription elongation factor S-II protein
Gorai.010G163800.1	7.49	28.79	3.85	1.27e-05	yes	Protein of unknown function, DUF584
Gorai.004G028400.1	2.18	8.39	3.85	1.63e-05	yes	Leucine-rich repeat receptor-like protein kinase family protein
Gorai.008G127400.1	18.49	70.99	3.84	6.11e-06	yes	ATP synthase delta-subunit gene
Gorai.001G082200.1	130.96	502.65	3.84	0.00233138	yes	Beta-glucan-binding protein 4
Gorai.011G131100.1	64.07	245.18	3.83	7.8e-06	yes	LETM1 and EF-hand domain-containing protein 1, mitochondrial
Gorai.004G102000.1	6.1	23.4	3.83	9.19e-06	yes	CONSTANS-like protein
Gorai.006G158500.1	48.04	184.06	3.83	0.011609	yes	Enolase
Gorai.012G018200.1	24.06	91.99	3.82	1.4e-05	yes	NADPH:quinone oxidoreductase
Gorai.010G218500.1	0.25	0.94	3.82	0.0210696	yes	Cytochrome P450
Gorai.013G030300.1	44.24	168.44	3.81	5.14e-06	yes	Aminotransferase
Gorai.004G042600.1	0.92	3.52	3.81	0.00106393	yes	RING/U-box superfamily protein
Gorai.007G089800.1	0.6	2.27	3.81	0.00114266	yes	Golgi SNAP receptor complex member 1
Gorai.007G051300.1	24.43	92.86	3.8	4.97e-06	yes	Geranylgeranyl diphosphate synthase
Gorai.002G008600.1	0.78	2.97	3.8	0.000347387	yes	Leucine-rich repeat receptor-like protein kinase family protein
Gorai.003G138600.1	0.23	0.89	3.8	0.00342729	yes	Kinesin-related protein-like
Gorai.008G240600.1	26.96	102.26	3.79	1.02e-05	yes	ATP-dependent Clp protease proteolytic subunit
Gorai.011G201700.1	2.14	8.1	3.78	7.12e-05	yes	Transcription factor, putative
Gorai.008G210700.1	2.17	8.19	3.78	8.02e-05	yes	Mitochondrial import inner membrane translocase subunit tim16
Gorai.007G302200.1	6.92	26.15	3.78	0.000387387	yes	F-box/LRR-repeat protein
Gorai.012G087800.1	37.41	141.2	3.77	6.77e-06	yes	Calmodulin-like protein
Gorai.010G118800.1	20.29	76.56	3.77	1.2e-05	yes	Phospholipase D4
Gorai.004G134700.1	1.91	7.2	3.77	0.000160588	yes	Nuclear pore complex component (Sc Seh1) (ISS)
Gorai.009G421800.1	0.37	1.4	3.77	0.0455945	yes	RING/U-box superfamily protein
Gorai.007G293900.1	1.7	6.4	3.76	0.000379641	yes	Unknown protein
Gorai.008G062600.1	2.38	8.94	3.76	0.00338496	yes	Ferredoxin--NADP reductase
Gorai.009G229600.1	28.15	105.82	3.76	0.00431822	yes	Sentrin-specific protease
Gorai.001G192300.1	9.51	35.66	3.75	5.14e-06	yes	Chlorophyll a-b binding protein, chloroplastic
Gorai.012G170400.1	2.76	10.36	3.75	4.64e-05	yes	Protein of unknown function (DUF707)
Gorai.007G209500.1	3.01	11.27	3.75	7.63e-05	yes	methyl esterase 1
Gorai.002G171300.1	0.32	1.2	3.75	0.0429891	yes	ENTH/ANTH/VHS superfamily protein
Gorai.004G083200.1	38.14	142.73	3.74	7.87e-06	yes	Glutathione peroxidase
Gorai.009G066600.1	7.7	28.76	3.74	1.15e-05	yes	Arginine/serine-rich splicing factor, putative
Gorai.006G207400.1	4.39	16.43	3.74	3.72e-05	yes	UDP-glucose 4-epimerase family protein
Gorai.010G083600.1	11.24	42.07	3.74	5.93e-05	yes	Esterase/lipase/thioesterase family protein
Gorai.009G411500.1	2.53	9.45	3.74	6.62e-05	yes	2-oxoglutarate (2OG) and Fe(II)-dependent oxygenase superfamily protein
Gorai.010G160700.1	2.81	10.53	3.74	0.00128746	yes	Unknown protein
Gorai.009G451500.1	30.35	113.26	3.73	7.47e-06	yes	Protein kinase
Gorai.007G311900.1	0.58	2.15	3.73	0.00166852	yes	F box protein family
Gorai.004G046200.1	116.75	433.98	3.72	4.67e-06	yes	Allene oxide cyclase
Gorai.009G307400.1	5.93	22.09	3.72	2.24e-05	yes	Phytol kinase
Gorai.003G048400.1	5.52	20.53	3.72	2.38e-05	yes	Holocarboxylase synthetase
Gorai.004G009500.1	2.27	8.42	3.71	0.000104223	yes	Sialyltransferase-like protein
Gorai.004G031500.1	8.42	31.24	3.71	0.00544423	yes	Unknown protein
Gorai.002G102800.1	0.78	2.89	3.71	0.015349	yes	Serine-rich family protein
Gorai.008G183000.1	1.04	3.83	3.7	0.000157382	yes	Glyoxal oxidase-related family protein
Gorai.005G147400.1	3.48	12.89	3.7	0.00224081	yes	[Protein-PII] uridylyltransferase
Gorai.001G268000.1	0.82	3.05	3.7	0.00342729	yes	myb domain protein 40
Gorai.011G084800.1	14.54	53.73	3.69	7.03e-05	yes	Phox domain-containing family protein
Gorai.004G108900.1	1.16	4.29	3.69	7.23e-05	yes	Heparanase, putative
Gorai.010G127500.1	0.28	1.03	3.69	0.00189078	yes	U-box domain-containing protein
Gorai.009G022400.1	0.64	2.38	3.69	0.0124151	yes	Pleiotropic drug resistance ABC transporter family protein
Gorai.013G199400.1	17.57	64.59	3.68	1.54e-05	yes	BolA-like family protein
Gorai.009G306000.1	7.97	29.26	3.67	0.000132137	yes	Unknown protein
Gorai.001G034700.1	1.8	6.62	3.67	0.000141167	yes	Bifunctional inhibitor/lipid-transfer protein/seed storage 2S albumin superfamily protein
Gorai.013G208100.1	17.53	64.3	3.67	0.0256879	yes	Agenet domain-containing protein
Gorai.004G143900.1	14.14	51.78	3.66	9.75e-06	yes	DNAJ heat shock N-terminal domain-containing family protein
Gorai.004G009600.1	2.84	10.39	3.66	0.0011131	yes	Unknown protein
Gorai.012G003500.1	14.19	51.75	3.65	1.64e-05	yes	cyclic nucleotide gated channel 1
Gorai.010G118700.1	57.24	209.01	3.65	1.85e-05	yes	chorismate mutase 2
Gorai.N004100.1	3.92	14.31	3.65	3.1e-05	yes	Kinase family protein
Gorai.010G224900.1	22.56	82.44	3.65	0.000364422	yes	CUE domain containing protein
Gorai.002G268900.1	1.11	4.05	3.65	0.000368531	yes	AMP-dependent synthetase and ligase family protein
Gorai.008G152100.1	0.37	1.36	3.65	0.00321257	yes	Family of unknown function (DUF566)
Gorai.002G267100.1	6.8	24.79	3.65	0.0247371	yes	Short-chain dehydrogenase/reductase family protein
Gorai.007G093900.1	5.89	21.43	3.64	2.4e-05	yes	Calmodulin
Gorai.009G085900.1	19.53	71.04	3.64	3.13e-05	yes	Soft fertilization envelope protein
Gorai.011G061700.1	1.08	3.95	3.64	0.000214298	yes	Lung seven transmembrane receptor-like protein
Gorai.008G168100.1	0.48	1.75	3.64	0.0260212	yes	Calmodulin 24-like protein
Gorai.009G137200.1	6.32	22.93	3.63	0.00140357	yes	ABC transporter family protein
Gorai.012G020100.1	13.92	50.46	3.63	0.00203519	yes	Singapore isolate B (sub-type 7) whole genome shotgun sequence assembly, scaffold_11
Gorai.012G130700.1	0.71	2.58	3.62	0.000833297	yes	Protein of unknown function (DUF789)
Gorai.007G211300.1	0.5	1.8	3.62	0.0284497	yes	P-loop containing nucleoside triphosphate hydrolases superfamily protein
Gorai.004G144600.1	1.72	6.19	3.6	0.00161713	yes	Invertase/pectin methylesterase inhibitor family protein
Gorai.013G237700.1	5.64	20.29	3.6	0.00166812	yes	Gb|AAD20160.1
Gorai.009G247300.1	6.42	23.03	3.59	3.24e-05	yes	RING/U-box superfamily protein
Gorai.001G133800.1	1.59	5.69	3.59	7.58e-05	yes	Phospholipase family protein
Gorai.010G046600.1	85.27	305.42	3.58	1.27e-05	yes	Galactosyltransferase family protein
Gorai.003G122600.1	23.82	85.16	3.57	1.43e-05	yes	P-loop containing nucleoside triphosphate hydrolases superfamily protein
Gorai.011G046300.1	19.9	71.08	3.57	1.46e-05	yes	Solute carrier family 2 (Facilitated glucose transporter) member 13
Gorai.013G254800.1	34.2	122.22	3.57	1.85e-05	yes	Epoxide hydrolase 1
Gorai.002G181200.1	11.74	41.95	3.57	2.62e-05	yes	RING/FYVE/PHD zinc finger superfamily protein
Gorai.002G245300.1	1.03	3.67	3.57	0.000423497	yes	Eukaryotic aspartyl protease family protein
Gorai.009G016900.1	1.41	5.04	3.57	0.000624043	yes	Tetratricopeptide repeat (TPR)-like superfamily protein
Gorai.003G141200.1	1.27	4.53	3.57	0.0013626	yes	Hydroxyproline-rich glycoprotein
Gorai.009G101700.1	2.38	8.49	3.57	0.0061109	yes	Aquaporin protein 6
Gorai.009G430900.1	1.3	4.62	3.56	0.000105277	yes	myosin 2
Gorai.010G224800.1	1.37	4.88	3.56	0.000370551	yes	Myosin-like protein
Gorai.011G196400.1	4.44	15.8	3.56	0.00166852	yes	response regulator 1
Gorai.002G083900.1	0.32	1.13	3.56	0.00568728	yes	TBC1 domain family member
Gorai.007G216400.1	0.49	1.73	3.55	0.000449156	yes	Kinesin-like protein
Gorai.001G139000.1	0.89	3.17	3.55	0.0239486	yes	ECA1 gametogenesis related family protein
Gorai.005G163400.1	24.16	85.35	3.53	1.2e-05	yes	Transmembrane protein
Gorai.009G124200.1	2.77	9.77	3.53	0.0149957	yes	Divalent metal cation transporter MntH
Gorai.006G036800.1	2.4	8.42	3.51	7.28e-05	yes	Membrane protein, putative
Gorai.009G324300.1	58.04	203.14	3.5	1.98e-05	yes	S-adenosyl-L-methionine-dependent methyltransferases superfamily protein
Gorai.009G147700.1	160.47	561.72	3.5	4.3e-05	yes	Alanine aminotransferase
Gorai.008G140100.1	3.1	10.87	3.5	0.000149325	yes	RING/FYVE/PHD zinc finger-containing protein
Gorai.007G032000.1	6.34	22.17	3.5	0.000758846	yes	Ubiquitin carboxyl-terminal hydrolase
Gorai.012G133300.1	0.89	3.12	3.5	0.00361689	yes	Zinc finger protein CONSTANS-like protein
Gorai.007G096400.1	3.71	12.98	3.5	0.0166389	yes	Calcium-dependent lipid-binding (CaLB domain) family protein
Gorai.011G045900.1	24.26	84.68	3.49	2.24e-05	yes	F-box family protein
Gorai.013G168000.1	2.24	7.83	3.49	0.000382017	yes	Thioredoxin
Gorai.006G185500.1	18.27	63.67	3.48	2.57e-05	yes	Macrophage migration inhibitory factor family protein
Gorai.002G064300.1	10.63	36.99	3.48	2.73e-05	yes	Receptor-like protein kinase
Gorai.007G018700.1	39.05	135.6	3.47	1.41e-05	yes	Polyketide cyclase/dehydrase and lipid transport superfamily protein
Gorai.002G139200.1	18.38	63.72	3.47	2.5e-05	yes	AT5g65480/K19O4_1
Gorai.009G035400.1	51.46	178.79	3.47	2.85e-05	yes	12-oxophytodienoate reductase family protein
Gorai.002G032100.1	47.21	164	3.47	0.00268421	yes	Mitochondrial pyruvate dehydrogenase kinase
Gorai.009G242900.1	0.18	0.61	3.47	0.0190106	yes	Oxysterol-binding protein, putative
Gorai.001G041200.1	3.9	13.49	3.46	8.44e-05	yes	Transmembrane protein putative
Gorai.009G347700.1	4.8	16.6	3.46	0.000117161	yes	Protein of unknown function (DUF1639)
Gorai.009G044800.1	2.2	7.6	3.46	0.00252769	yes	Zinc transporter 4
Gorai.004G143100.1	16.53	57.19	3.46	0.0233747	yes	Importin subunit alpha
Gorai.011G286400.1	0.66	2.29	3.46	0.0420543	yes	F-box family protein
Gorai.002G145800.1	0.31	1.08	3.45	0.0377772	yes	UDP-glycosyltransferase 1
Gorai.007G019800.1	1.24	4.27	3.44	0.00109785	yes	Abhydrolase domain-containing protein
Gorai.009G192600.1	0.31	1.08	3.44	0.00342875	yes	Subtilisin-like serine protease
Gorai.008G207300.1	0.33	1.14	3.44	0.025969	yes	Heavy metal transport/detoxification superfamily protein
Gorai.002G113400.1	0.17	0.57	3.44	0.0337558	yes	Transporter-related family protein
Gorai.009G211200.1	0.26	0.9	3.43	0.0325644	yes	BRI1 kinase inhibitor 1
Gorai.011G106000.1	18.86	64.48	3.42	3.16e-05	yes	Protein kinase-like protein
Gorai.003G158100.1	6.46	22.11	3.42	0.000124761	yes	Aquaporin 1
Gorai.013G089600.1	9.29	31.75	3.42	0.000522282	yes	F26K24.10 protein
Gorai.013G021200.1	1.94	6.64	3.42	0.00557967	yes	DNA-binding storekeeper protein-related transcriptional regulator
Gorai.005G152800.1	19.36	66.21	3.42	0.0396179	yes	THO complex subunit 2
Gorai.007G001700.1	0.4	1.38	3.41	0.0102642	yes	1-deoxy-D-xylulose 5-phosphate reductoisomerase
Gorai.007G057100.1	0.43	1.45	3.41	0.0184281	yes	Homeobox-leucine zipper protein family
Gorai.013G244400.1	32.86	111.69	3.4	3.39e-05	yes	Importin beta-3, putative
Gorai.007G244700.1	10.62	35.98	3.39	7.17e-05	yes	Programmed cell death protein 2-like protein
Gorai.007G013300.1	1.7	5.77	3.39	0.000340728	yes	WRKY transcription factor
Gorai.009G044900.1	1.54	5.22	3.39	0.00105324	yes	Unknown protein
Gorai.012G119500.1	0.6	2.04	3.39	0.0138778	yes	CASP-like protein
Gorai.004G000500.1	1.31	4.46	3.39	0.0279535	yes	At1g73940/F2P9_19
Gorai.011G204200.1	13.07	44.23	3.38	3.89e-05	yes	Ubiquitin-protein ligase, putative
Gorai.009G344400.1	1.59	5.37	3.38	0.00068796	yes	T10O24.15
Gorai.009G142700.1	35.35	119.25	3.37	3.19e-05	yes	Protein of unknown function (DUF3511)
Gorai.007G033100.1	6.84	23.07	3.37	7.4e-05	yes	Inositol-tetrakisphosphate 1-kinase
Gorai.003G083300.1	2.85	9.6	3.37	8.52e-05	yes	Glutathione-regulated potassium-efflux system protein
Gorai.008G215800.1	1.2	4.05	3.37	0.00102434	yes	Nitric oxide associated 1
Gorai.009G135100.1	5.58	18.74	3.36	7.35e-05	yes	Homeobox-leucine zipper family protein
Gorai.009G299100.1	5.2	17.49	3.36	8.04e-05	yes	mRNA, clone: RTFL01-01-A04
Gorai.011G153500.1	3.09	10.38	3.36	0.000400294	yes	UDP-glucose 4-epimerase
Gorai.004G153100.1	13.41	45.03	3.36	0.00472065	yes	G-box binding factor 3 family protein
Gorai.004G264100.1	3.97	13.33	3.36	0.00891949	yes	Peptide chain release factor, putative
Gorai.004G046300.1	319.44	1068.36	3.34	2.91e-05	yes	Allene oxide cyclase
Gorai.011G060400.1	80.71	269.04	3.33	4.43e-05	yes	Lipoxygenase
Gorai.008G014700.1	0.35	1.15	3.33	0.0476284	yes	NAC domain-containing protein, putative
Gorai.006G152400.1	9.43	31.33	3.32	5.51e-05	yes	auxin response factor 17
Gorai.007G065400.1	9.99	33.16	3.32	5.77e-05	yes	Kelch repeat-containing F-box family protein
Gorai.011G103300.1	12.28	40.79	3.32	7.37e-05	yes	Kinase, putative
Gorai.007G065100.1	0.93	3.09	3.32	0.00293933	yes	Alcohol dehydrogenase 2
Gorai.007G300300.1	182.15	603.43	3.31	5.65e-05	yes	Translationally controlled tumor protein
Gorai.002G155400.1	8.92	29.51	3.31	0.000117547	yes	At2g41950/T6D20.26
Gorai.005G022300.1	1.22	4.04	3.31	0.00236694	yes	Ras-related protein Rab-25
Gorai.009G116500.1	0.8	2.66	3.31	0.00807905	yes	Subtilisin-like serine protease
Gorai.007G290500.1	0.29	0.96	3.31	0.0122793	yes	Rpp4 candidate R1
Gorai.007G306900.1	0.48	1.57	3.3	0.00188669	yes	Multidrug resistance protein ABC transporter family
Gorai.008G003400.1	11.69	38.52	3.29	8.89e-05	yes	50S ribosomal protein L24
Gorai.002G261100.1	23.02	75.66	3.29	0.000138216	yes	Receptor-like kinase
Gorai.008G193100.1	93.3	306.92	3.29	0.000148052	yes	RING/FYVE/PHD zinc finger superfamily protein
Gorai.010G190100.1	3.24	10.69	3.29	0.000377266	yes	Heavy metal transport/detoxification superfamily protein
Gorai.002G186000.1	0.56	1.83	3.29	0.00963325	yes	F-box/kelch-repeat protein
Gorai.005G161300.1	100.71	330.7	3.28	4.71e-05	yes	Mitogen-activated protein kinase 17.1
Gorai.003G126300.1	8.62	28.26	3.28	0.000127671	yes	Tubulin beta chain, putative
Gorai.013G086600.1	1.66	5.46	3.28	0.00054023	yes	MADS-box transcription factor
Gorai.011G216000.1	1.54	5.04	3.27	0.000810915	yes	U-box domain-containing protein
Gorai.009G422000.1	1.45	4.74	3.27	0.00232698	yes	aluminum sensitive 3
Gorai.005G002400.1	0.89	2.91	3.27	0.00239951	yes	Protein of unknown function (DUF3411)
Gorai.013G157500.1	3.96	12.89	3.26	0.000207142	yes	Eukaryotic translation initiation factor 3 subunit J
Gorai.008G068600.1	1.65	5.39	3.26	0.000626156	yes	Protein of unknown function (DUF620)
Gorai.010G025200.1	3.54	11.52	3.26	0.00064093	yes	Zinc-finger protein 1
Gorai.001G051200.1	1.92	6.26	3.26	0.00107041	yes	Ethylene-responsive transcription factor, putative
Gorai.003G155300.1	4.83	15.71	3.25	9.33e-05	yes	Protein of unknown function (DUF793)
Gorai.012G117900.1	14.19	46.1	3.25	0.00140709	yes	Importin subunit beta-1
Gorai.004G209600.1	1.24	4.03	3.25	0.0017919	yes	Tetraspanin-10
Gorai.010G067200.1	0.59	1.92	3.25	0.00827086	yes	Transposon protein, putative, CACTA, En/Spm sub-class
Gorai.002G057900.1	6.98	22.7	3.25	0.0442128	yes	Katanin p60 ATPase-containing subunit, putative
Gorai.008G140700.1	5.34	17.27	3.24	9.64e-05	yes	DNAJ heat shock N-terminal domain-containing family protein
Gorai.007G193800.1	2.01	6.5	3.24	0.000301044	yes	Ferredoxin--NADP reductase
Gorai.006G237000.1	0.48	1.55	3.24	0.0402713	yes	alpha/beta-Hydrolases superfamily protein
Gorai.008G173300.1	0.61	1.98	3.23	0.00114221	yes	Glutamate receptor
Gorai.004G136000.1	2.81	9.05	3.22	0.000415148	yes	Aldose 1-epimerase, putative
Gorai.013G007100.1	4.09	13.18	3.22	0.000518814	yes	AT3g51510/F26O13_150
Gorai.002G042700.1	1.19	3.82	3.22	0.000554087	yes	Kinase, putative
Gorai.005G236300.1	1.53	4.93	3.22	0.00118144	yes	Protein of unknown function (DUF579)
Gorai.011G120900.1	1.12	3.61	3.21	0.000561943	yes	PHD finger family protein
Gorai.002G076600.1	0.72	2.31	3.21	0.00123005	yes	Cyclic nucleotide gated channel 2
Gorai.002G248000.1	134.33	430.59	3.21	0.00592065	yes	Phenylalanine ammonia-lyase
Gorai.001G185200.1	0.57	1.82	3.21	0.00777567	yes	3-ketoacyl CoA thiolase 1
Gorai.011G137900.1	0.5	1.6	3.21	0.0431098	yes	Unknown protein
Gorai.001G214000.1	0.6	1.92	3.2	0.00946894	yes	UDP-glycosyltransferase 1
Gorai.012G171300.1	0.52	1.68	3.2	0.0245537	yes	At1g23840/F5O8_37
Gorai.013G110600.1	34.86	111.34	3.19	8.84e-05	yes	N-alpha-acetyltransferase 50
Gorai.004G236100.1	14.79	47.2	3.19	0.000124453	yes	Transcription factor, putative
Gorai.003G019200.1	0.86	2.73	3.19	0.00116503	yes	Phototropic-responsive NPH3 family protein
Gorai.011G179100.1	1.31	4.17	3.19	0.00870579	yes	F21M11.3 protein
Gorai.008G269800.1	0.37	1.19	3.19	0.0279504	yes	Protein phosphatase 2c, putative
Gorai.007G313100.1	2.07	6.57	3.18	0.00584535	yes	Kinase-like protein
Gorai.013G008300.1	0.66	2.11	3.18	0.00717662	yes	WRKY DNA-binding protein 54
Gorai.001G265800.1	3.25	10.3	3.17	0.000390919	yes	HXXXD-type acyl-transferase family protein
Gorai.003G140600.1	10.48	33.22	3.17	0.000405913	yes	Ethylene-insensitive 3
Gorai.004G225500.1	1.93	6.11	3.17	0.00470857	yes	Cyclin-dependent kinase inhibitor 3
Gorai.006G125500.1	16.99	53.81	3.17	0.0126101	yes	Chromodomain-helicase-DNA-binding protein
Gorai.002G197700.1	0.76	2.41	3.17	0.0143663	yes	Kinase family protein
Gorai.005G173300.1	0.29	0.91	3.17	0.0474494	yes	Response regulator
Gorai.010G003200.1	9.57	30.22	3.16	0.00012083	yes	Thaumatin-like protein
Gorai.008G190100.1	6.92	21.87	3.16	0.000185609	yes	Zinc finger protein, putative
Gorai.012G068400.1	0.86	2.73	3.16	0.0407331	yes	Sulfate transporter
Gorai.008G109800.1	14.25	44.93	3.15	0.000105277	yes	Ankyrin repeat family protein
Gorai.007G026800.1	28.7	90.37	3.15	0.000146307	yes	Glutaredoxin family protein
Gorai.007G021200.1	49.98	157.26	3.15	0.00015648	yes	Glutaredoxin-like protein
Gorai.009G030900.1	1.16	3.66	3.15	0.00420496	yes	myb-like transcription factor family protein
Gorai.007G353900.1	2.38	7.5	3.15	0.032734	yes	Galactono-1,4-lactone dehydrogenase, putative
Gorai.005G049300.1	6.65	20.94	3.15	0.0409032	yes	Ethylene-responsive transcription factor 1B, putative
Gorai.005G006700.1	37.98	119.2	3.14	0.000104478	yes	Class E vacuolar protein-sorting machinery protein HSE1
Gorai.005G111400.1	16.37	51.44	3.14	0.000124453	yes	Zinc finger CCCH domain-containing protein
Gorai.007G274000.1	9.99	31.37	3.14	0.000150488	yes	Plant protein of unknown function (DUF946)
Gorai.012G083800.1	4	12.57	3.14	0.000252966	yes	Exocyst subunit exo70 family protein C2
Gorai.012G121400.1	11.62	36.44	3.14	0.000634356	yes	GLUTATHIONE S-TRANSFERASE 30 family protein
Gorai.006G043000.1	2.4	7.54	3.14	0.00074576	yes	ATP-dependent RNA helicase
Gorai.003G149600.1	3.28	10.31	3.14	0.000847585	yes	LOB domain protein 12
Gorai.009G188000.1	0.76	2.4	3.14	0.00408397	yes	HXXXD-type acyl-transferase-like protein
Gorai.012G098700.1	0.98	3.07	3.14	0.0311964	yes	Receptor-like protein kinase
Gorai.001G048600.1	24.48	76.63	3.13	0.000121816	yes	Glycerol 3-phosphate permease
Gorai.007G205500.1	6.4	20.03	3.13	0.000350004	yes	Protein phosphatase 2c, putative
Gorai.009G275800.1	16.51	51.44	3.12	0.000127001	yes	Lipase
Gorai.008G233500.1	15.5	48.42	3.12	0.000149234	yes	MYB transcription factor
Gorai.008G117200.1	11.42	35.67	3.12	0.000204611	yes	Homeobox-leucine zipper family protein
Gorai.009G178300.1	18.1	56.29	3.11	0.000133235	yes	Protein of unknown function, DUF584
Gorai.004G152800.1	12.28	38.22	3.11	0.00018758	yes	Auxin-responsive GH3 family protein
Gorai.001G197700.1	16.76	52.18	3.11	0.000192903	yes	Acid phosphatase/vanadium-dependent haloperoxidase-related protein
Gorai.007G187800.1	9.66	30.03	3.11	0.00043878	yes	U-box domain-containing family protein
Gorai.007G124300.1	0.53	1.66	3.11	0.0233192	yes	BEST Arabidopsis thaliana protein match is: 3'-5' exonuclease domain-containing protein / K homology domain-containing protein / KH domain-containing protein
Gorai.009G180000.1	33.48	103.88	3.1	0.000124761	yes	F-box-like
Gorai.009G166200.1	24.49	75.92	3.1	0.000130299	yes	Glutaredoxin C9
Gorai.004G126200.1	2.77	8.59	3.1	0.0012416	yes	Unknown protein
Gorai.008G172100.1	1.83	5.66	3.1	0.00323271	yes	Unknown protein
Gorai.008G291300.1	30.66	95.2	3.1	0.0477391	yes	mRNA, clone: RTFL01-09-C22
Gorai.013G236000.1	15.15	46.87	3.09	0.000411743	yes	purple acid phosphatase 26
Gorai.002G206900.1	1.53	4.71	3.09	0.00926287	yes	Ribonuclease P protein subunit p25
Gorai.013G207900.1	1.15	3.55	3.08	0.0309829	yes	Transcription factor, putative
Gorai.011G236900.1	30.53	93.81	3.07	0.000145737	yes	Unknown protein
Gorai.001G152300.1	5.67	17.41	3.07	0.000521987	yes	Cytochrome b5
Gorai.012G068500.1	1.63	4.99	3.07	0.000778204	yes	Sulfate transporter
Gorai.002G226700.1	0.29	0.88	3.07	0.0478594	yes	BTB/POZ ankyrin repeat protein
Gorai.006G109000.1	43.01	131.74	3.06	0.000114207	yes	Amino acid transporter, putative
Gorai.010G043500.1	5.89	18.03	3.06	0.000278705	yes	SEC14 cytosolic factor family protein
Gorai.005G095200.1	6.46	19.75	3.06	0.000434564	yes	GRAM-containing/ABA-responsive protein
Gorai.009G301400.1	6.21	19.02	3.06	0.000481545	yes	BZIP transcription factor
Gorai.012G116800.1	9.83	30.05	3.06	0.00584768	yes	Chaperone protein dnaJ
Gorai.009G052600.1	56.01	171.55	3.06	0.0263884	yes	ATP synthase subunit beta
Gorai.010G046500.1	124.38	378.98	3.05	0.000249796	yes	Eukaryotic translation initiation factor, putative
Gorai.006G175900.1	5.68	17.35	3.05	0.000268606	yes	'putative inositol-1,4,5-trisphosphate 5-phosphatase
Gorai.009G247200.1	16.77	51.11	3.05	0.00095335	yes	Sec23/Sec24 protein transport family protein
Gorai.006G148600.1	25.85	78.6	3.04	0.000193787	yes	Syntaxin, putative
Gorai.011G079700.1	1.37	4.16	3.04	0.00224081	yes	Alpha/beta hydrolase-like
Gorai.010G013800.1	0.37	1.11	3.04	0.0394837	yes	Kinase, putative
Gorai.010G246100.1	43.51	131.74	3.03	0.0001564	yes	At1g73940/F2P9_19
Gorai.007G159600.1	28.35	85.96	3.03	0.000184791	yes	Early tobacco anther
Gorai.001G078900.1	2.58	7.8	3.03	0.000411524	yes	Formin-like protein 5
Gorai.004G126900.1	2.51	7.62	3.03	0.00121669	yes	Aquaporin
Gorai.006G268200.1	0.89	2.69	3.03	0.0144127	yes	Upf2
Gorai.009G199300.1	5.95	17.96	3.02	0.00136803	yes	BZIP transcription factor family protein
Gorai.011G014600.1	11.18	33.64	3.01	0.000552506	yes	Expression of the gene is downregulated in the presence of paraquat, an inducer of photoxidative stress.
Gorai.009G141200.1	12.09	36.26	3	0.000266951	yes	Zinc finger protein
Gorai.005G245700.1	17.03	51.04	3	0.000394013	yes	Basic-leucine zipper (bZIP) transcription factor family protein
Gorai.009G002400.1	2.77	8.26	2.99	0.000628509	yes	Zinc finger protein CONSTANS-like protein
Gorai.005G184300.1	0.96	2.86	2.99	0.013464	yes	nodulin MtN21 /EamA-like transporter family protein
Gorai.004G183800.1	10.42	31.02	2.98	0.000398	yes	SNARE associated Golgi protein family
Gorai.002G115700.1	1.7	5.08	2.98	0.00109783	yes	Patched family protein
Gorai.001G238500.1	0.93	2.77	2.98	0.0207616	yes	Tripartite motif-containing protein 75
Gorai.001G143200.1	1.11	3.32	2.98	0.0221371	yes	MYB domain protein 12
Gorai.009G172900.1	15.75	46.83	2.97	0.000660316	yes	Pre-mRNA-splicing factor SYF1
Gorai.005G184400.1	1.12	3.32	2.97	0.00665066	yes	nodulin MtN21 /EamA-like transporter family protein
Gorai.001G053300.1	0.4	1.18	2.97	0.0173427	yes	Respiratory burst oxidase C family protein
Gorai.009G180100.1	75.6	223.73	2.96	0.000219394	yes	F-box-like
Gorai.005G114200.1	68.29	202.02	2.96	0.000299117	yes	Protein kinase superfamily protein
Gorai.002G077600.1	5.15	15.24	2.96	0.00067773	yes	Adenine nucleotide alpha hydrolases-like superfamily protein
Gorai.004G153000.1	10.32	30.54	2.96	0.000782704	yes	Late embryogenesis abundant (LEA) hydroxyproline-rich glycoprotein family
Gorai.007G104200.1	2.69	7.97	2.96	0.00109863	yes	Delta-6 desaturase
Gorai.004G049000.1	4.66	13.78	2.96	0.00312601	yes	Peroxidase 3, putative
Gorai.009G105600.1	0.6	1.77	2.96	0.0138778	yes	Argonaute 4 family protein
Gorai.003G124700.1	5.5	16.25	2.95	0.000465185	yes	Peptide transporter, putative
Gorai.006G261100.1	3.15	9.27	2.95	0.00106912	yes	Ring finger protein, putative
Gorai.007G171300.1	0.92	2.72	2.95	0.003585	yes	Receptor protein kinase, putative
Gorai.007G253100.1	76.9	226.17	2.94	0.000379641	yes	NADH-cytochrome B5 reductase, putative
Gorai.006G193000.1	4.77	14.02	2.94	0.00157176	yes	Unknown protein
Gorai.011G020100.1	8.52	24.95	2.93	0.000354601	yes	basic helix-loop-helix (bHLH) DNA-binding superfamily protein
Gorai.009G296400.1	12.89	37.77	2.93	0.000394639	yes	Transcription elongation factor, putative, expressed
Gorai.002G198200.1	2.1	6.16	2.93	0.00235977	yes	Baculoviral IAP repeat-containing protein
Gorai.013G125600.1	1.37	4.01	2.93	0.0127657	yes	Thylakoid lumenal 20 kDa protein
Gorai.005G086000.1	0.59	1.73	2.93	0.0499912	yes	Kinase, putative
Gorai.004G134600.1	10.2	29.69	2.91	0.00037274	yes	WRKY transcription factor 12
Gorai.010G056500.1	4.5	13.1	2.91	0.000620941	yes	Unknown protein
Gorai.009G352000.1	2.38	6.92	2.91	0.00193764	yes	BTB/POZ and TAZ domain-containing protein 2
Gorai.004G255200.1	2.64	7.68	2.91	0.00519876	yes	Maltose excess protein 1-like
Gorai.001G074200.1	6.57	19.13	2.91	0.0134936	yes	MADS-box transcription factor 2
Gorai.001G267700.1	0.49	1.44	2.91	0.0245537	yes	Peptidyl serine alpha-galactosyltransferase
Gorai.008G180400.1	0.41	1.2	2.91	0.0449709	yes	Dof zinc finger protein
Gorai.002G021100.1	13.69	39.67	2.9	0.000439789	yes	Mediator-associated protein 2
Gorai.006G275200.1	20.2	58.65	2.9	0.000547276	yes	Unknown protein
Gorai.003G051200.1	2.24	6.5	2.9	0.00625986	yes	Rubredoxin family protein
Gorai.008G214600.1	0.95	2.77	2.9	0.00701941	yes	Receptor-like kinase
Gorai.011G129900.1	38.17	110.16	2.89	0.000360566	yes	Peroxidase protein
Gorai.004G206000.1	4.5	13.02	2.89	0.000910805	yes	PGR5-LIKE A
Gorai.012G172400.1	1.96	5.65	2.89	0.00621836	yes	tryptophan aminotransferase related 1
Gorai.009G334000.1	0.97	2.82	2.89	0.011609	yes	Unknown protein
Gorai.010G004400.1	0.88	2.55	2.89	0.0463536	yes	Gibberellin-regulated protein
Gorai.008G186000.1	5.44	15.65	2.88	0.000924456	yes	Metallo-hydrolase/oxidoreductase superfamily protein
Gorai.001G241100.1	4.36	12.55	2.88	0.00096743	yes	Protein of unknown function (DUF1336)
Gorai.010G028500.1	5.08	14.62	2.88	0.00138807	yes	Squalene monooxygenase, putative
Gorai.006G007400.1	0.72	2.07	2.88	0.0146216	yes	Regulator of chromosome condensation (RCC1) family protein
Gorai.002G118400.1	0.97	2.79	2.88	0.0449899	yes	RNA polymerase II transcription elongation factor DSIF/SUPT5H/SPT5 (ISS)
Gorai.008G199300.1	7.89	22.62	2.87	0.000782704	yes	Exocyst subunit EXO70 family protein
Gorai.002G130000.1	1.02	2.93	2.87	0.00742147	yes	MATE efflux family protein
Gorai.002G142400.1	4.27	12.28	2.87	0.0140543	yes	Rho GTPase-activating protein
Gorai.009G255100.1	0.86	2.46	2.86	0.00509186	yes	Cellulose synthase
Gorai.012G172500.1	3.48	9.93	2.86	0.00684222	yes	Anthranilate phosphoribosyltransferase, putative
Gorai.008G025400.1	27.1	77.43	2.86	0.0169555	yes	RNA-binding protein 47
Gorai.006G204800.1	118.26	336.66	2.85	0.000334773	yes	Polyketide cyclase/dehydrase and lipid transport superfamily protein
Gorai.013G139200.1	17.61	50.18	2.85	0.000696741	yes	Myb-like transcription factor 1
Gorai.007G025900.1	11.38	32.43	2.85	0.00079968	yes	Unknown protein
Gorai.007G253000.1	79.83	227.37	2.85	0.00088795	yes	NADH:cytochrome b5 reductase
Gorai.012G026500.1	0.84	2.39	2.85	0.0075661	yes	Phytochrome kinase substrate-related family protein
Gorai.009G142000.1	0.51	1.45	2.85	0.0207195	yes	Choline dehydrogenase
Gorai.012G044700.1	2.86	8.12	2.84	0.00182724	yes	Plant protein of unknown function (DUF247)
Gorai.011G196000.1	1.09	3.1	2.84	0.00551673	yes	1,4-alpha-glucan branching enzyme GlgB
Gorai.006G252300.1	32.46	92.32	2.84	0.00802602	yes	Peroxisomal membrane MPV17/PMP22-like protein
Gorai.006G108800.1	29.83	84.57	2.83	0.000364876	yes	Amino acid transporter, putative
Gorai.007G117700.1	1.47	4.16	2.83	0.00450086	yes	Auxin-responsive protein
Gorai.009G295600.1	31.31	88.4	2.82	0.000628509	yes	Ribosomal protein S6 family protein
Gorai.013G082000.1	13.43	37.84	2.82	0.000634356	yes	Agenet domain-containing family protein
Gorai.003G019800.1	9.05	25.54	2.82	0.00545907	yes	Guanine nucleotide-binding protein alpha-2 subunit
Gorai.013G089800.1	138.61	389.33	2.81	0.000476764	yes	F26K24.10 protein
Gorai.011G125900.1	1.59	4.46	2.81	0.00396994	yes	DUF1191 superfamily protein
Gorai.001G174300.1	2.77	7.78	2.81	0.00608372	yes	UDP-glucuronate 4-epimerase
Gorai.011G049400.1	1.47	4.13	2.81	0.00722906	yes	SBP (S-ribonuclease binding protein) family protein
Gorai.002G120400.1	3.2	8.98	2.81	0.00728895	yes	Ganglioside-induced differentiation-associated protein
Gorai.010G214200.1	2.31	6.44	2.79	0.0218023	yes	Unknown protein
Gorai.004G291100.1	0.69	1.91	2.79	0.0291127	yes	response regulator 12
Gorai.009G056200.1	9.45	26.27	2.78	0.00104676	yes	Emb|CAB79781.1
Gorai.002G176900.1	22.33	62.15	2.78	0.00161058	yes	Transmembrane protein 214-B
Gorai.009G276600.1	1.41	3.91	2.78	0.0246268	yes	F-box protein
Gorai.009G173200.1	17.05	47.28	2.77	0.000808247	yes	Sphingosine kinase, putative
Gorai.007G304400.1	12.33	34.16	2.77	0.00147414	yes	Universal stress protein A-like protein
Gorai.003G059300.1	9.81	27.14	2.77	0.00153717	yes	F11A6.1 protein
Gorai.009G105400.1	17.74	49.1	2.77	0.00257107	yes	Ethylene-insensitive 3
Gorai.011G116000.1	9.81	27.07	2.76	0.00118592	yes	Protein MKS1
Gorai.006G175300.1	49.91	137.57	2.76	0.00169881	yes	conserved peptide upstream open reading frame 52
Gorai.008G167100.1	46.77	129.04	2.76	0.00181236	yes	Conserved peptide upstream open reading frame 28
Gorai.007G283700.1	11.49	31.69	2.76	0.00240338	yes	Ribose-5-phosphate isomerase, putative
Gorai.006G175200.1	14.38	39.67	2.76	0.00332585	yes	91A protein
Gorai.008G061400.1	12.08	33.29	2.76	0.0117504	yes	Senescence-associated protein DIN1, putative
Gorai.007G094200.1	1.45	3.99	2.76	0.0287323	yes	TCP family transcription factor family protein
Gorai.010G137600.1	44.38	122.12	2.75	0.000772112	yes	Plant Tudor-like RNA-binding protein
Gorai.002G112500.1	6.69	18.43	2.75	0.000849758	yes	RNA-binding protein 24-B
Gorai.007G289900.1	16.11	44.29	2.75	0.00111597	yes	Methyltransferase-related protein
Gorai.005G215500.1	53.42	146.61	2.74	0.000609911	yes	3-hydroxy-methylglutaryl coenzyme A reductase
Gorai.006G166300.1	27.35	74.85	2.74	0.00116503	yes	RNA-binding protein
Gorai.006G200100.1	11.06	30.24	2.74	0.00194858	yes	Proline-rich cell wall protein-like
Gorai.010G055900.1	8.48	23.25	2.74	0.00273623	yes	MLO-like protein
Gorai.002G068000.1	1.48	4.05	2.74	0.00465049	yes	Serine/threonine-protein kinase WNK (With No Lysine)-related protein
Gorai.010G117900.1	3.03	8.29	2.73	0.0233192	yes	PPPDE putative thiol peptidase family protein
Gorai.005G067900.1	21.18	57.59	2.72	0.000908218	yes	Transcription factor, putative
Gorai.004G117400.1	34.94	95.1	2.72	0.00109785	yes	Conserved peptide upstream open reading frame 14
Gorai.003G122000.1	2.01	5.47	2.72	0.00202833	yes	WD-40 repeat family protein
Gorai.012G070200.1	2.73	7.43	2.72	0.00548938	yes	3-oxo-5-alpha-steroid 4-dehydrogenase family protein
Gorai.003G113500.1	1.9	5.16	2.72	0.00551673	yes	Glycerol 3-phosphate permease
Gorai.013G061500.1	0.49	1.34	2.72	0.0241379	yes	pumilio 7
Gorai.001G053000.1	10.35	28	2.71	0.00144535	yes	[pt] ATP-dependent Clp protease ATP-binding subunit ClpB
Gorai.006G067500.1	3	8.12	2.71	0.00379934	yes	Enoyl-[acyl-carrier-protein] reductase
Gorai.009G396900.1	27.89	75.27	2.7	0.000902761	yes	BEL1-like homeodomain 1 family protein
Gorai.009G096200.1	1.28	3.44	2.7	0.0159023	yes	Phosphatase 2C family protein
Gorai.005G000400.1	2.69	7.26	2.7	0.019128	yes	Long-chain-fatty-acid CoA ligase, putative
Gorai.001G073500.1	147.06	395.2	2.69	0.00115373	yes	Hypersensitive-induced response protein
Gorai.004G157900.1	28.82	77.53	2.69	0.00250404	yes	C2 calcium/lipid-binding plant phosphoribosyltransferase family protein
Gorai.008G180200.1	1.78	4.8	2.69	0.0208478	yes	mucin-related
Gorai.008G172000.1	128.63	344.51	2.68	0.000934544	yes	C2 domain-containing family protein
Gorai.011G130200.1	5.49	14.72	2.68	0.00237532	yes	Aminotransferase like protein
Gorai.008G203300.1	2.51	6.72	2.68	0.00390584	yes	Receptor-like protein kinase
Gorai.012G140200.1	0.54	1.45	2.68	0.0477082	yes	Amine oxidase, putative
Gorai.001G009500.1	43.13	115.15	2.67	0.00129274	yes	Unknown protein
Gorai.005G089900.1	23.94	63.82	2.67	0.00584535	yes	Phosphate translocator-related family protein
Gorai.007G251400.1	2.32	6.2	2.67	0.00777567	yes	GrpE protein homolog
Gorai.009G008900.1	4.95	13.22	2.67	0.0287323	yes	Nucleoporin Nup43
Gorai.004G139200.1	0.45	1.21	2.67	0.0498381	yes	Protein of unknown function (DUF604)
Gorai.011G031200.1	27.05	72	2.66	0.00136764	yes	Ras-related protein Rab-25
Gorai.004G128500.1	8.18	21.74	2.66	0.0025179	yes	Avr9/Cf-9 rapidly elicited protein
Gorai.004G004100.1	3.74	9.94	2.66	0.00756369	yes	Histone H2A
Gorai.011G008200.1	0.61	1.62	2.66	0.00790238	yes	Receptor-like protein kinase
Gorai.011G113500.1	25.14	66.78	2.66	0.0342475	yes	Myosin-like protein
Gorai.009G135000.1	14.55	38.52	2.65	0.00252769	yes	30S ribosomal protein S17, putative
Gorai.009G108400.1	3.58	9.51	2.65	0.00283783	yes	Cytokinin riboside 5'-monophosphate phosphoribohydrolase-like
Gorai.004G190900.1	2.64	6.99	2.65	0.00303513	yes	1-phosphatidylinositol-4-phosphate 5-kinase, putative
Gorai.009G045400.1	5.71	15.16	2.65	0.00335789	yes	Unknown protein
Gorai.008G124100.1	34.03	90.22	2.65	0.0100673	yes	UDP-glycosyltransferase 1
Gorai.002G227500.1	1.31	3.47	2.65	0.0108329	yes	Elongation defective 1 family protein
Gorai.013G059600.1	1.92	5.08	2.64	0.00434533	yes	2-oxoglutarate/malate translocator
Gorai.004G031700.1	190.34	499.92	2.63	0.00129329	yes	Dihydrolipoyllysine-residue succinyltransferase component of 2-oxoglutarate dehydrogenase complex
Gorai.011G081900.1	99.68	262.18	2.63	0.00184637	yes	Lactoylglutathione lyase, putative
Gorai.005G179100.1	2.1	5.53	2.63	0.00630389	yes	MATE efflux family protein
Gorai.003G186800.1	13.34	34.78	2.61	0.00224081	yes	4-coumarate--CoA ligase family protein
Gorai.007G233000.1	111.08	290.2	2.61	0.0174532	yes	Very-long-chain (3R)-3-hydroxyacyl-[acyl-carrier protein] dehydratase 2
Gorai.008G298800.1	3.44	8.98	2.61	0.0201374	yes	Long-chain-fatty-acid CoA ligase, putative
Gorai.011G150800.1	10.99	28.61	2.6	0.00214825	yes	FAD-binding Berberine family protein
Gorai.002G179000.1	2.92	7.57	2.6	0.00324074	yes	Auxin efflux carrier
Gorai.007G119200.1	17.69	45.96	2.6	0.00950416	yes	S-adenosylmethionine synthase
Gorai.010G253500.1	1.17	3.03	2.6	0.0223545	yes	Receptor-like protein kinase
Gorai.007G224200.1	1.48	3.85	2.59	0.00886094	yes	telomere repeat binding factor 3
Gorai.001G253600.1	7.93	20.57	2.59	0.0262181	yes	Protein of unknown function, DUF647
Gorai.001G269900.1	1.09	2.81	2.59	0.032153	yes	F28J7.19 protein
Gorai.001G255900.1	2.62	6.77	2.58	0.00561947	yes	Tubulin alpha-7 chain
Gorai.001G250000.1	10.86	27.98	2.58	0.0445453	yes	Histone H2B
Gorai.009G074900.1	15.5	39.77	2.57	0.00948323	yes	Telomerase-binding protein EST1A
Gorai.010G007900.1	2.77	7.13	2.57	0.0114834	yes	Tic20 family protein
Gorai.004G157400.1	10.68	27.42	2.57	0.027373	yes	ATP-dependent RNA helicase
Gorai.004G116000.1	1.09	2.81	2.57	0.0432114	yes	Unknown protein
Gorai.001G004000.1	5.96	15.25	2.56	0.00287163	yes	Leucine-rich repeat receptor-like protein kinase family protein
Gorai.010G103400.1	19.1	48.93	2.56	0.00423825	yes	UPF0587 protein C1orf123 homolog
Gorai.010G014000.1	0.9	2.31	2.56	0.0200567	yes	Transducin/WD40 repeat-like superfamily protein
Gorai.006G081200.1	0.36	0.92	2.56	0.0396581	yes	Kinesin, putative
Gorai.009G002200.1	13.79	35.14	2.55	0.00204397	yes	Basic helix-loop-helix (BHLH) family transcription factor
Gorai.005G185600.1	6.48	16.53	2.55	0.00303811	yes	Cyclin D1
Gorai.007G000500.1	3.4	8.67	2.55	0.0107846	yes	S-adenosyl-L-methionine-dependent methyltransferases superfamily protein
Gorai.008G184600.1	2.1	5.35	2.55	0.0135373	yes	Acetyl esterase
Gorai.009G315500.1	0.72	1.84	2.55	0.01563	yes	NBS-LRR disease resistance-like protein
Gorai.009G268200.1	9.34	23.84	2.55	0.0298908	yes	T-complex protein 1 subunit
Gorai.006G108100.1	56.67	144.17	2.54	0.00273583	yes	Bifunctional polymyxin resistance arnA protein
Gorai.010G080900.1	5.47	13.9	2.54	0.00361689	yes	F-box/LRR-repeat protein
Gorai.004G214300.1	2.99	7.59	2.54	0.00686217	yes	Gibberellin receptor GID1, putative
Gorai.012G065000.1	1.31	3.32	2.54	0.0164733	yes	Beta-1,4-N-acetylglucosaminyltransferase family protein
Gorai.009G033800.1	33.97	85.9	2.53	0.00285558	yes	Mitogen-activated protein kinase kinase
Gorai.009G197000.1	18.58	46.98	2.53	0.00347982	yes	Zinc finger protein CONSTANS-LIKE 6
Gorai.007G251300.1	5.27	13.32	2.53	0.00403572	yes	Arf-GAP domain and FG repeat-containing protein 1
Gorai.005G093200.1	0.75	1.9	2.53	0.0221051	yes	Beta-D-xylosidase
Gorai.010G090800.1	1.63	4.13	2.53	0.0251674	yes	Protein of unknown function (DUF581)
Gorai.006G129500.1	13.79	34.71	2.52	0.00252769	yes	NB-ARC domain containing protein, expressed
Gorai.002G216100.1	62.55	157.7	2.52	0.00280275	yes	Coiled-coil domain-containing protein 47
Gorai.009G429200.1	105.51	265.5	2.52	0.00283783	yes	NAD(P)H dehydrogenase (quinone)
Gorai.006G010900.1	12.09	30.44	2.52	0.00312601	yes	F-box family protein
Gorai.013G204900.1	10.28	25.88	2.52	0.0135625	yes	Mitochondrial substrate carrier family protein
Gorai.011G291300.1	3.14	7.9	2.52	0.0176108	yes	UDP-glucose pyrophosphorylase 3
Gorai.008G194200.1	1.34	3.38	2.52	0.0210714	yes	Expansin A4
Gorai.009G433200.1	120.41	301.67	2.51	0.00202833	yes	NAC domain-containing protein, putative
Gorai.009G154700.1	148.98	374.65	2.51	0.00215954	yes	VQ motif-containing family protein
Gorai.008G176800.1	14.27	35.86	2.51	0.00253722	yes	RECEPTOR-LIKE protein KINASE 1
Gorai.012G147000.1	93.69	234.77	2.51	0.0037037	yes	Tubulin alpha chain, putative
Gorai.010G224000.1	5.16	12.98	2.51	0.00538687	yes	WD-repeat protein, putative
Gorai.005G178300.1	27.07	67.88	2.51	0.014843	yes	Octicosapeptide/Phox/Bem1p domain-containing protein kinase
Gorai.009G433100.1	1.67	4.18	2.51	0.0153462	yes	NAC domain-containing protein, putative
Gorai.002G033100.1	79.83	199.22	2.5	0.00218473	yes	NAC domain-containing protein 21/22, putative
Gorai.012G126800.1	86.13	215.15	2.5	0.00249482	yes	Nucleic acid-binding, OB-fold-like protein
Gorai.N013300.1	8.89	22.24	2.5	0.00423825	yes	Heat stress transcription factor A-8
Gorai.006G091900.1	6.11	15.29	2.5	0.00462448	yes	NPR1-like3 protein
Gorai.005G024500.1	5.21	13	2.5	0.0234184	yes	FAD-binding Berberine family protein
Gorai.005G110200.1	46.97	116.87	2.49	0.00303811	yes	Cathepsin B-like cysteine proteinase 4
Gorai.008G259900.1	19.85	49.51	2.49	0.00373876	yes	Ubiquitin carboxyl-terminal hydrolase
Gorai.012G099500.1	8.33	20.76	2.49	0.00868025	yes	Activator of 90 kDa heat shock protein ATPase-like protein
Gorai.012G015300.1	9.38	23.35	2.49	0.00897267	yes	ATP-dependent RNA helicase
Gorai.004G218200.1	1.41	3.51	2.49	0.0206362	yes	Protein of unknown function (DUF506)
Gorai.003G066600.1	1.05	2.62	2.49	0.0252583	yes	Pectin lyase-like superfamily protein
Gorai.006G229300.1	43.95	108.79	2.48	0.00260917	yes	Zinc finger protein CONSTANS-LIKE 6
Gorai.010G036100.1	8.08	20.06	2.48	0.0031693	yes	Kinase family protein
Gorai.006G229200.1	6.43	15.92	2.48	0.00402511	yes	Leucine-rich repeat receptor-like protein kinase family protein
Gorai.010G023800.1	28.51	70.59	2.48	0.00438563	yes	F-box protein
Gorai.006G192700.1	12.5	30.96	2.48	0.00486167	yes	Zinc finger protein, putative
Gorai.009G320000.1	1.84	4.56	2.48	0.0114873	yes	Transducin/WD40 repeat-like superfamily protein
Gorai.011G274800.1	69.38	171.67	2.47	0.00295584	yes	UDP-glycosyltransferase 1
Gorai.011G160700.1	15.18	37.43	2.47	0.00440101	yes	Vesicle-associated membrane protein, putative
Gorai.006G226100.1	10.73	26.53	2.47	0.00450086	yes	MAC/Perforin domain containing protein
Gorai.004G056000.1	12.08	29.82	2.47	0.00469318	yes	Transmembrane BAX inhibitor motif-containing protein, putative
Gorai.013G029700.1	10.71	26.41	2.47	0.00537418	yes	vacuolar iron transporter 1
Gorai.003G013400.1	3.12	7.7	2.47	0.00565371	yes	Auxilin, putative
Gorai.009G249200.1	2.09	5.17	2.47	0.0206362	yes	Calmodulin-like protein
Gorai.008G030900.1	15.42	37.89	2.46	0.00343797	yes	Ubiquitin-activating enzyme (E1), putative
Gorai.001G048300.1	7.14	17.57	2.46	0.00357413	yes	laccase 3
Gorai.008G149800.1	2.46	6.05	2.46	0.00596633	yes	Protein of unknown function (DUF604)
Gorai.005G229400.1	1.01	2.48	2.46	0.0287741	yes	Inositol-tetrakisphosphate 1-kinase
Gorai.002G147800.1	59.86	146.56	2.45	0.00335789	yes	Alkaline alpha galactosidase family protein
Gorai.004G041700.1	6.35	15.59	2.45	0.00484736	yes	3-methyl-2-oxobutanoate hydroxymethyltransferase, putative
Gorai.006G193400.1	5.41	13.26	2.45	0.00867846	yes	Mitochondrial carrier protein, expressed
Gorai.004G190300.1	3.54	8.66	2.45	0.0318667	yes	SBP (S-ribonuclease binding protein) family protein
Gorai.005G043900.1	43.85	107.09	2.44	0.00402773	yes	Bifunctional inhibitor/lipid-transfer protein/seed storage 2S albumin-like protein
Gorai.005G043800.1	12.46	30.34	2.44	0.00432035	yes	Reductase 2
Gorai.009G172200.1	14.53	35.5	2.44	0.00455639	yes	endonuclease 4
Gorai.008G074800.1	5.35	13.06	2.44	0.00593042	yes	Cyclin-dependent kinase inhibitor 1;2
Gorai.008G279000.1	4.11	10.02	2.44	0.0172594	yes	Unknown protein
Gorai.012G110400.1	3.59	8.71	2.43	0.00723998	yes	Lectin protein kinase family protein
Gorai.003G045100.1	6.99	16.96	2.42	0.00630389	yes	L-ascorbate oxidase family protein
Gorai.012G141800.1	1.68	4.07	2.42	0.0127843	yes	Dentin sialophosphoprotein-like protein
Gorai.011G203600.1	86.64	208.55	2.41	0.00335789	yes	Neutral/alkaline invertase
Gorai.007G248700.1	21.45	51.7	2.41	0.00470857	yes	Kinase family protein
Gorai.011G280900.1	0.66	1.59	2.41	0.0337669	yes	Disease resistance protein (TIR-NBS-LRR class) family
Gorai.008G278600.1	1.41	3.4	2.41	0.0371192	yes	3-hexulose-6-phosphate isomerase, putative
Gorai.009G191100.1	0.98	2.37	2.41	0.0480324	yes	Thioredoxin
Gorai.006G034700.1	5.46	13.12	2.4	0.00657558	yes	Beta-1,4-N-acetylglucosaminyltransferase family protein
Gorai.003G149700.1	20.19	48.32	2.39	0.00398794	yes	Mitochondrial carrier protein, putative
Gorai.007G252900.1	21.13	50.57	2.39	0.00673153	yes	NADH-cytochrome B5 reductase, putative
Gorai.013G026600.1	14.05	33.57	2.39	0.00828603	yes	Unknown protein
Gorai.005G202100.1	10.6	25.36	2.39	0.00867846	yes	Unknown protein
Gorai.005G142500.1	3.69	8.83	2.39	0.01161	yes	Phosphate transporter PHO1 homolog 3
Gorai.003G025200.1	13.41	32.02	2.39	0.0217489	yes	Unknown protein
Gorai.001G231200.1	1.2	2.88	2.39	0.0248176	yes	Ninja-family protein 8
Gorai.008G111400.1	2.36	5.66	2.39	0.0385748	yes	FUNCTIONS IN: molecular_function unknown
Gorai.006G235300.1	4	9.56	2.39	0.0411637	yes	FBD-associated F-box protein
Gorai.004G246100.1	12.55	29.85	2.38	0.00787034	yes	Ribose 5-phosphate isomerase-related family protein
Gorai.007G213900.1	4.64	11.04	2.38	0.00952325	yes	Protein kinase-like protein
Gorai.007G266700.1	2.7	6.43	2.38	0.019739	yes	Histone-lysine N-methyltransferase
Gorai.006G229600.1	1.77	4.22	2.38	0.0376866	yes	Hydroxyacylglutathione hydrolase, putative
Gorai.009G315400.1	0.64	1.53	2.38	0.0459755	yes	NBS-LRR disease resistance-like protein
Gorai.012G039400.1	7.27	17.24	2.37	0.00610225	yes	Oxygen-evolving enhancer protein 2, chloroplastic
Gorai.013G255100.1	7.4	17.57	2.37	0.0097909	yes	FAD/NAD(P)-binding oxidoreductase family protein
Gorai.011G012900.1	2.88	6.82	2.37	0.0103692	yes	Kinase family protein
Gorai.008G015300.1	2.07	4.91	2.37	0.0104126	yes	Dentin sialophosphoprotein-like protein
Gorai.007G295000.1	1.73	4.09	2.37	0.0325038	yes	RING/U-box superfamily protein
Gorai.008G165800.1	25.53	60.16	2.36	0.00517806	yes	F17L21.8
Gorai.002G023600.1	45.55	107.62	2.36	0.00527181	yes	Leucine-rich repeat protein kinase family protein
Gorai.007G026100.1	14.68	34.64	2.36	0.00698879	yes	Abscisic acid receptor PYL9
Gorai.002G132500.1	4.63	10.91	2.36	0.0207205	yes	Cold regulated protein 27
Gorai.009G080500.1	3.61	8.53	2.36	0.0265831	yes	Unknown protein
Gorai.005G216400.1	24.39	57.06	2.34	0.00957585	yes	AT4g35320/F23E12_120
Gorai.005G190600.1	4.26	9.97	2.34	0.00993699	yes	Unknown protein
Gorai.001G238400.1	1.2	2.82	2.34	0.0245537	yes	breast cancer associated RING 1
Gorai.008G021200.1	7.85	18.37	2.34	0.0256633	yes	SWIB complex BAF60b domain-containing family protein
Gorai.008G125600.1	6.46	15.08	2.33	0.00912712	yes	E3 ubiquitin ligase
Gorai.004G006300.1	9.68	22.59	2.33	0.0128601	yes	Ras-related protein Rab-25
Gorai.009G017200.1	2.52	5.87	2.33	0.0222499	yes	Genomic DNA, chromosome 3, P1 clone: MSJ11
Gorai.N001000.1	9.45	22.01	2.33	0.032734	yes	Protein of unknown function (DUF3755)
Gorai.007G205600.1	0.79	1.85	2.33	0.0498381	yes	Vicilin
Gorai.013G017600.1	12.66	29.43	2.32	0.00833004	yes	Zinc finger CCCH domain-containing protein 29-like protein
Gorai.010G146600.1	3.87	8.97	2.32	0.0120836	yes	Pentatricopeptide repeat-containing family protein
Gorai.010G159200.1	112.81	262.26	2.32	0.0189245	yes	Ketol-acid reductoisomerase
Gorai.010G033600.1	10.88	25.08	2.31	0.0100063	yes	UDP-Glycosyltransferase superfamily protein
Gorai.004G142700.1	23.39	53.95	2.31	0.0153023	yes	Sucrose synthase
Gorai.007G291200.1	5.03	11.62	2.31	0.0225387	yes	Histone H2A
Gorai.002G032900.1	4.52	10.43	2.31	0.0298734	yes	Photosystem II 10 kDa polypeptide
Gorai.007G129500.1	15.39	35.43	2.3	0.00808434	yes	WD repeat domain phosphoinositide-interacting protein
Gorai.006G110200.1	11.46	26.34	2.3	0.00869803	yes	Protein LURP-one-related 8
Gorai.008G167200.1	38.91	89.63	2.3	0.0108486	yes	Senescence-associated protein, putative
Gorai.004G089800.1	8.84	20.32	2.3	0.0149957	yes	Unknown protein
Gorai.002G143000.1	0.73	1.68	2.3	0.0257762	yes	Ribonuclease 3-like protein 3
Gorai.011G121900.1	1.87	4.31	2.3	0.0368244	yes	Protein kinase 3
Gorai.002G057300.1	1.38	3.16	2.3	0.0459003	yes	ADP/ATP carrier protein
Gorai.004G234700.1	13.05	29.9	2.29	0.0143112	yes	Protein LURP-one-related 15
Gorai.002G195000.1	6.06	13.86	2.29	0.0171972	yes	Cold shock protein, putative
Gorai.004G279200.1	5.18	11.84	2.29	0.0191352	yes	Auxin-responsive protein
Gorai.011G024100.1	35.3	80.52	2.28	0.00741837	yes	5'-bisphosphate nucleotidase 2 family protein
Gorai.006G168100.1	25.77	58.67	2.28	0.00994857	yes	DNA-binding protein S1FA3
Gorai.007G107300.1	4.67	10.65	2.28	0.0153576	yes	WRKY transcription factor 6
Gorai.009G442200.1	3.19	7.27	2.28	0.0262516	yes	Aspartate carbamoyltransferase
Gorai.006G064200.1	1.07	2.45	2.28	0.0454087	yes	Exocyst complex component
Gorai.003G059500.1	1.62	3.68	2.28	0.0468422	yes	Beta-galactosidase
Gorai.001G019700.1	23.94	54.26	2.27	0.00924899	yes	MTD1 family protein
Gorai.008G078300.1	9.65	21.91	2.27	0.0113336	yes	Cathepsin B-like cysteine proteinase 6
Gorai.006G183800.1	33.24	75.39	2.27	0.0128474	yes	Chaperone protein dnaJ
Gorai.013G209300.1	8.21	18.63	2.27	0.0174871	yes	FACT complex subunit SPT16
Gorai.011G079200.1	2.03	4.61	2.27	0.0176252	yes	Pleiotropic drug resistance ABC transporter family protein
Gorai.011G235700.1	9.73	22.08	2.27	0.0202472	yes	Genomic DNA, chromosome 3, P1 clone: MSJ11
Gorai.010G190400.1	3.37	7.65	2.27	0.0266635	yes	Nudix hydrolase 2
Gorai.007G291300.1	14.13	31.94	2.26	0.0102642	yes	Unknown protein
Gorai.013G030200.1	10.01	22.59	2.26	0.011943	yes	Kinase-like protein
Gorai.008G291900.1	38.26	86.26	2.25	0.00979509	yes	U-box domain-containing protein
Gorai.001G062700.1	24.12	54.37	2.25	0.0137415	yes	Alpha/beta-hydrolase domain-containing protein
Gorai.003G185900.1	3.32	7.46	2.25	0.01563	yes	SWIM zinc finger family protein
Gorai.002G102700.1	15.5	34.9	2.25	0.0390533	yes	Farnesyl pyrophosphate synthase
Gorai.011G048500.1	46.15	103.58	2.24	0.011482	yes	Phospholipase A1-II 1
Gorai.009G252500.1	11.7	26.15	2.24	0.011943	yes	Transmembrane protein 184C
Gorai.003G002300.1	2.42	5.42	2.24	0.0276545	yes	Nucleoside-triphosphatase THEP1
Gorai.005G192100.1	34.67	77.37	2.23	0.010725	yes	Core-2/I-branching beta-1,6-N-acetylglucosaminyltransferase family protein
Gorai.007G103100.1	10.61	23.64	2.23	0.0131645	yes	Erythronate-4-phosphate dehydrogenase family protein
Gorai.007G018800.1	4.86	10.86	2.23	0.0325038	yes	Unknown protein
Gorai.007G107400.1	4.35	9.69	2.23	0.0404838	yes	R3 MYB transcription factor
Gorai.002G028000.1	10.94	24.25	2.22	0.0127843	yes	60S ribosome subunit biogenesis protein NIP7 homolog
Gorai.007G137600.1	10.86	24.09	2.22	0.0137415	yes	F-box family protein
Gorai.009G083300.1	4.85	10.78	2.22	0.0233747	yes	B-type cyclin
Gorai.008G263000.1	47.05	103.82	2.21	0.00881508	yes	Unknown protein
Gorai.011G260500.1	117.05	259.03	2.21	0.0111733	yes	3-oxo-5-alpha-steroid 4-dehydrogenase family protein
Gorai.009G155000.1	28.99	63.99	2.21	0.0158927	yes	Unknown protein
Gorai.002G255200.1	7.77	17.19	2.21	0.0310562	yes	Histone H4
Gorai.005G010000.1	53.66	117.36	2.19	0.0152913	yes	Coiled-coil domain-containing protein, putative
Gorai.009G284900.1	9.51	20.84	2.19	0.0168803	yes	F-box family protein
Gorai.009G111500.1	9.62	21.03	2.19	0.0169895	yes	Protein phosphatase 2c, putative
Gorai.001G089400.1	11.54	25.28	2.19	0.0191352	yes	DELLA protein GAI, putative
Gorai.001G250800.1	4.62	10.11	2.19	0.0403648	yes	60 kDa chaperonin
Gorai.010G256700.1	14.95	32.54	2.18	0.0139273	yes	MAC/Perforin domain-containing protein
Gorai.002G240900.1	84.01	183.53	2.18	0.0142977	yes	A20/AN1-like zinc finger family protein
Gorai.013G102500.1	53.88	117.26	2.18	0.016074	yes	S-adenosylmethionine decarboxylase proenzyme
Gorai.003G029300.1	48.8	106.45	2.18	0.0165089	yes	Protein kinase superfamily protein
Gorai.006G224200.1	40.87	89.03	2.18	0.0216328	yes	Xyloglucan galactosyltransferase KATAMARI1, putative
Gorai.010G162800.1	0.84	1.83	2.18	0.0423044	yes	Kinase, putative
Gorai.001G117100.1	13.92	30.16	2.17	0.0109687	yes	Zinc finger family protein
Gorai.008G230600.1	15.36	33.31	2.17	0.0176088	yes	Transcription factor, putative
Gorai.008G144500.1	7.4	16.03	2.17	0.0189245	yes	Protein of unknown function, DUF538
Gorai.005G152900.1	154.96	335.01	2.16	0.0138667	yes	U-box domain-containing family protein
Gorai.013G061600.1	5.44	11.74	2.16	0.019979	yes	Dentin sialophosphoprotein-like protein
Gorai.005G229600.1	16.92	36.51	2.16	0.0228158	yes	Tubulin alpha chain, putative
Gorai.013G089900.1	127.55	274.79	2.15	0.0152198	yes	F26K24.10 protein
Gorai.011G126800.1	70.45	151.29	2.15	0.0166019	yes	Vacuolar sorting receptor 1, putative
Gorai.006G255500.1	16.58	35.64	2.15	0.0175703	yes	BSD domain-containing protein
Gorai.001G214400.1	8.16	17.52	2.15	0.0178209	yes	Unknown protein
Gorai.003G147700.1	14.8	31.83	2.15	0.0189375	yes	Mucin-related protein
Gorai.005G227800.1	14	30.09	2.15	0.0196745	yes	Octicosapeptide/Phox/Bem1p domain-containing protein
Gorai.005G009400.1	25.77	55.31	2.15	0.0201987	yes	Coiled-coil domain-containing protein, putative
Gorai.011G060300.1	11.34	24.43	2.15	0.0215857	yes	Unknown protein
Gorai.003G130100.1	16.82	36.11	2.15	0.0220312	yes	Haloacid dehalogenase-like hydrolase (HAD) superfamily protein
Gorai.007G076400.1	7.3	15.67	2.15	0.0293077	yes	Serine protease
Gorai.010G053600.1	2.02	4.34	2.15	0.0300839	yes	Pentatricopeptide repeat-containing protein, putative
Gorai.002G080600.1	23.98	51.28	2.14	0.0169145	yes	Scarecrow-like 1 transcription factor
Gorai.005G223700.1	333.04	713.06	2.14	0.0235037	yes	3,4-dihydroxy-2-butanone 4-phosphate synthase
Gorai.010G101200.1	3.09	6.62	2.14	0.0370654	yes	Glycine dehydrogenase [decarboxylating] 2
Gorai.006G195100.1	9.17	19.55	2.13	0.0252317	yes	Aluminum activated malate transporter
Gorai.003G135000.1	4.09	8.71	2.13	0.0375607	yes	ACT domain-containing family protein
Gorai.001G232400.1	40.92	86.69	2.12	0.0149958	yes	RPM1 interacting protein 4 transcript 2b
Gorai.009G216400.1	10.26	21.78	2.12	0.0203499	yes	RAN GTPASE ACTIVATING protein 2
Gorai.011G126000.1	10.52	22.27	2.12	0.0212545	yes	Auxin efflux carrier family protein
Gorai.001G086600.1	6.44	13.66	2.12	0.0286973	yes	BEST Arabidopsis thaliana protein match is: plastid movement impaired 2
Gorai.006G246500.1	203.02	428.41	2.11	0.0192752	yes	30S ribosomal protein S19
Gorai.007G211900.1	45.53	95.59	2.1	0.0191869	yes	Membrane protein, putative
Gorai.013G077400.1	23.24	48.91	2.1	0.0232467	yes	Single-stranded DNA-binding protein WHY1, chloroplastic
Gorai.007G153300.1	19.13	40.23	2.1	0.0252317	yes	GTP-binding family protein
Gorai.003G183000.1	11.18	23.33	2.09	0.0251281	yes	PLATZ transcription factor family protein
Gorai.006G211000.1	48.42	101	2.09	0.0260969	yes	Cytochrome P450, putative
Gorai.011G037400.1	4.84	10.1	2.09	0.0495524	yes	Ras-related protein Rab-25
Gorai.004G017600.1	88.05	183.44	2.08	0.0224882	yes	Plant viral-response family protein-like
Gorai.011G269100.1	44.68	92.86	2.08	0.0326095	yes	Mannose-1-phosphate guanyltransferase
Gorai.013G019800.1	14.63	30.39	2.08	0.0336716	yes	LIM domain-containing family protein
Gorai.010G112200.1	8.57	17.79	2.08	0.0342677	yes	BHLH transcription factor
Gorai.013G230000.1	7.56	15.7	2.08	0.0376866	yes	2-oxoglutarate (2OG) and Fe(II)-dependent oxygenase superfamily protein
Gorai.007G192400.1	5.4	11.24	2.08	0.0459935	yes	3-dehydroquinate synthase
Gorai.013G029600.1	8.32	17.33	2.08	0.0469973	yes	Heat shock factor protein 5
Gorai.011G180900.1	150.01	309.98	2.07	0.0233747	yes	Beta-amylase
Gorai.005G135400.1	36.03	74.59	2.07	0.0251585	yes	SOUL heme-binding family protein
Gorai.013G180100.1	10.09	20.89	2.07	0.0304098	yes	Mutator-like transposase-like protein
Gorai.007G228000.1	10.71	22.22	2.07	0.0308763	yes	Homeobox-leucine zipper protein family
Gorai.007G045200.1	30.47	63.18	2.07	0.0329935	yes	Chromophore lyase CpcT/CpeT 3
Gorai.001G156600.1	4.96	10.28	2.07	0.0353852	yes	GH3 family protein
Gorai.008G029800.1	5.06	10.47	2.07	0.0368616	yes	F-box family protein
Gorai.008G227500.1	10.25	21.25	2.07	0.0423044	yes	EYES ABSENT homolog
Gorai.007G100100.1	19.46	40.11	2.06	0.0202128	yes	Glycerol-3-phosphate acyltransferase 8
Gorai.009G166400.1	40.62	83.55	2.06	0.0245871	yes	Kinase family protein
Gorai.009G255400.1	37.38	77.14	2.06	0.0257359	yes	Ethylene-responsive transcription factor
Gorai.010G150100.1	33.18	68.37	2.06	0.0259816	yes	NADH dehydrogenase (Ubiquinone)
Gorai.006G099800.1	6.36	13.13	2.06	0.0277982	yes	CASC3/Barentsz eIF4AIII binding
Gorai.008G159600.1	16.11	33.12	2.06	0.0282158	yes	SBP (S-ribonuclease binding protein) family protein
Gorai.006G210100.1	14.38	29.6	2.06	0.0289067	yes	F-box family protein
Gorai.009G214300.1	14.69	30.19	2.06	0.0319908	yes	Ethylene-responsive transcription factor
Gorai.001G146200.1	10.44	21.5	2.06	0.034249	yes	Protein phosphatase-2C
Gorai.010G034800.1	8.98	18.5	2.06	0.0378626	yes	Kinesin family member 4/7/21/27
Gorai.008G272700.1	13.64	28.08	2.06	0.0387191	yes	P-loop containing nucleoside triphosphate hydrolases superfamily protein
Gorai.008G260500.1	37.63	77.23	2.05	0.0217838	yes	Subtilase family protein
Gorai.010G002500.1	9.87	20.27	2.05	0.0223248	yes	Small hydrophobic protein
Gorai.010G088600.1	80.26	164.71	2.05	0.0232377	yes	Kinase family protein
Gorai.006G108900.1	47.8	98.21	2.05	0.0266893	yes	WGS project CAID00000000 data, contig chromosome 02
Gorai.010G094600.1	5.13	10.53	2.05	0.0375399	yes	Tac7077
[truncated: 28 more rows]

## Sheet: Avrb6 down-regulated  genes
Avrb6 down-regulated genes in cotton protoplasts of Ac44E
Gene ID	Ctrl_RPKM	Avrb6_RPKM	Fold Change	P-value	Significant	Gene description and Gene Ontology
Gorai.011G260600.1	79.89	32.73	0.41	0.0462721	yes	Actin 4
Gorai.013G010700.1	71.04	28.98	0.41	0.0498171	yes	Nuclear transport factor 2 (NTF2) family protein
Gorai.003G156000.1	56.73	22.41	0.4	0.0425726	yes	Homeobox protein BEL1-like protein
Gorai.011G065500.1	30.88	12.34	0.4	0.0481278	yes	Cysteine-rich receptor-like protein kinase
Gorai.009G211300.1	9.1	3.55	0.39	0.0381812	yes	Phosphatidate phosphatase LPIN3
Gorai.009G108000.1	18.09	7.04	0.39	0.0388738	yes	Pleckstrin homology (PH) domain-containing protein / lipid-binding START domain-containing protein
Gorai.001G000800.1	45.67	17.89	0.39	0.0407391	yes	Cation transport regulator-like protein
Gorai.009G055100.1	18.87	7.39	0.39	0.0463536	yes	Betaine-aldehyde dehydrogenase
Gorai.005G154000.1	5.45	2.11	0.39	0.047738	yes	microtubule-associated protein 65-7
Gorai.004G093200.1	2923.73	1122.05	0.38	0.0257725	yes	Peroxidase
Gorai.009G055400.1	151.59	57.35	0.38	0.0307468	yes	CBL-interacting protein kinase
Gorai.007G210800.1	31.15	11.87	0.38	0.0385358	yes	Short-chain dehydrogenase/reductase family protein
Gorai.011G066600.1	11.93	4.59	0.38	0.0396179	yes	Multidrug resistance protein ABC transporter family
Gorai.001G122300.1	16.99	6.45	0.38	0.0415256	yes	Glucan endo-1,3-beta-glucosidase, putative
Gorai.002G207600.1	16.78	6.41	0.38	0.0439061	yes	WRKY DNA-binding protein 9
Gorai.008G265000.1	119.91	43.82	0.37	0.0185525	yes	2-oxoglutarate (2OG) and Fe(II)-dependent oxygenase superfamily protein
Gorai.011G231700.1	472.39	176.76	0.37	0.0228008	yes	O-methyltransferase 3
Gorai.012G157000.1	24.71	9.23	0.37	0.029552	yes	Protein kinase, putative
Gorai.013G199200.1	6.54	2.43	0.37	0.0304866	yes	Protein of unknown function (DUF3550/UPF0682)
Gorai.013G051400.1	77.43	29.03	0.37	0.0326613	yes	Unknown protein
Gorai.011G069400.1	11.05	4.08	0.37	0.0349406	yes	Mediator of RNA polymerase II transcription subunit 6
Gorai.005G074700.1	9.59	3.5	0.37	0.0356756	yes	Mitochondrial transcription termination factor family protein
Gorai.004G094300.1	8.31	3.11	0.37	0.0359266	yes	Acetyl-coenzyme A synthetase
Gorai.004G093400.1	12.37	4.62	0.37	0.0377772	yes	Ribosome maturation factor rimM
Gorai.009G074000.1	4.53	1.68	0.37	0.0388682	yes	Unknown protein
Gorai.002G011700.1	6.21	2.27	0.37	0.0412093	yes	Sugar transporter, putative
Gorai.005G044100.1	12.52	4.63	0.37	0.0465283	yes	Bifunctional inhibitor/lipid-transfer protein/seed storage 2S albumin superfamily protein
Gorai.001G004400.1	37.52	13.36	0.36	0.0146851	yes	Aldehyde dehydrogenase, putative
Gorai.011G053900.1	30.38	10.81	0.36	0.0150291	yes	H+ATPase family protein
Gorai.N012800.1	41.54	14.95	0.36	0.0169689	yes	O-methyltransferase 3
Gorai.001G004300.1	281.16	102.26	0.36	0.0170381	yes	Aldehyde dehydrogenase, putative
Gorai.008G133900.1	5.35	1.92	0.36	0.0394837	yes	Charged multivesicular body protein
Gorai.006G007700.1	2.75	0.99	0.36	0.0456325	yes	Mitogen-activated protein kinase
Gorai.013G130500.1	142.88	49.9	0.35	0.0102642	yes	Protein of unknown function, DUF538
Gorai.005G033600.1	75.49	26.15	0.35	0.0116815	yes	Cytochrome P450, putative
Gorai.013G021500.1	77.87	27.15	0.35	0.0131645	yes	FAD-binding Berberine family protein
Gorai.N013000.1	288.65	101.25	0.35	0.0135625	yes	O-methyltransferase, putative
Gorai.011G256600.1	6.41	2.25	0.35	0.021834	yes	70-kDa heat shock protein
Gorai.010G149300.1	25	8.64	0.35	0.0283723	yes	myb domain protein 74
Gorai.002G089500.1	6.65	2.34	0.35	0.0287355	yes	Protein of unknown function, DUF584
Gorai.008G277100.1	4.51	1.58	0.35	0.0308481	yes	Arabidopsis thaliana protein of unknown function (DUF821)
Gorai.009G200600.1	5.24	1.82	0.35	0.0321935	yes	Dihydroflavonol 4-reductase
Gorai.010G221500.1	7.53	2.61	0.35	0.0358053	yes	FAD-binding Berberine family protein
Gorai.N012900.1	243.5	85.63	0.35	0.0385748	yes	O-methyltransferase
Gorai.011G231300.1	548.2	185.86	0.34	0.00902181	yes	O-methyltransferase 3
Gorai.005G033700.1	13.25	4.45	0.34	0.0108329	yes	Cytochrome P450, putative
Gorai.009G058800.1	5.44	1.83	0.34	0.0207974	yes	Adenine phosphoribosyltransferase 2 family protein
Gorai.002G228600.1	6.71	2.25	0.34	0.0215857	yes	Cytochrome P450
Gorai.005G232600.1	2.67	0.9	0.34	0.0287323	yes	Family of unknown function (DUF566)
Gorai.009G314600.1	2.31	0.78	0.34	0.0318226	yes	Nuclear receptor corepressor
Gorai.007G123100.1	7.18	2.44	0.34	0.0328478	yes	F-box protein
Gorai.009G138100.1	31.46	10.49	0.33	0.00595779	yes	Myosin-3
Gorai.007G281900.1	58.95	19.66	0.33	0.0060263	yes	Endochitinase
Gorai.005G194400.1	6.92	2.3	0.33	0.0153576	yes	MATE efflux family protein
Gorai.008G024200.1	8.27	2.76	0.33	0.017059	yes	PI-PLC X domain-containing protein
Gorai.006G022700.1	5.5	1.8	0.33	0.020841	yes	Unknown protein
Gorai.011G070900.1	10.12	3.37	0.33	0.0221371	yes	Pyridoxal phosphate phosphatase-related protein
Gorai.010G164700.1	5.97	1.99	0.33	0.024227	yes	WRKY DNA-binding protein 71
Gorai.009G361800.1	379.88	122.21	0.32	0.00458474	yes	Peroxidase
Gorai.006G238300.1	25.13	8.03	0.32	0.00479529	yes	Amine oxidase
Gorai.013G104600.1	12.46	3.93	0.32	0.00718983	yes	Amino acid transporter, putative
Gorai.008G078600.1	4.65	1.47	0.32	0.00990007	yes	receptor-like kinase
Gorai.012G178700.1	6.3	1.99	0.32	0.0160772	yes	Ankyrin repeat-containing protein, putative
Gorai.007G001400.1	1.78	0.58	0.32	0.0444684	yes	Kinase, putative
Gorai.011G231500.1	95.05	29.34	0.31	0.00204397	yes	O-methyltransferase
Gorai.013G117700.1	9.97	3.1	0.31	0.00681026	yes	RING/U-box superfamily protein
Gorai.008G216800.1	4.93	1.54	0.31	0.0102642	yes	Acid beta-fructofuranosidase
Gorai.009G010700.1	19.94	6.12	0.31	0.0113602	yes	Blight-associated protein p12
Gorai.009G124300.1	53.63	16.79	0.31	0.0133649	yes	Cinnamoyl-CoA reductase 4
Gorai.008G190200.1	28.11	8.69	0.31	0.0217243	yes	Major facilitator superfamily protein
Gorai.008G010600.1	73.35	21.99	0.3	0.00199515	yes	Desiccation-related protein PCC13-62, putative, expressed
Gorai.010G246600.1	11.95	3.58	0.3	0.00407156	yes	Isoflavone reductase, putative
Gorai.008G071200.1	3.32	1	0.3	0.00808434	yes	B3 domain-containing protein
Gorai.011G267100.1	2.89	0.87	0.3	0.0203508	yes	ER glycerol-phosphate acyltransferase
Gorai.010G169400.1	1.63	0.48	0.3	0.0252392	yes	O-fucosyltransferase family protein
Gorai.004G229000.1	1.77	0.53	0.3	0.0385748	yes	Aquaporin
Gorai.002G104400.1	28.15	8.04	0.29	0.000933669	yes	Kinase-like protein
Gorai.005G219100.1	20.15	5.83	0.29	0.001843	yes	Peroxidase
Gorai.013G036900.1	11.59	3.39	0.29	0.00218288	yes	Receptor kinase
Gorai.002G043700.1	7.05	2.05	0.29	0.0155865	yes	LYR motif-containing protein 2
Gorai.011G017800.1	1.21	0.35	0.29	0.043976	yes	receptor kinase 2
Gorai.012G045600.1	5.09	1.49	0.29	0.04759	yes	Unknown protein
Gorai.008G264700.1	111.17	31.09	0.28	0.00118903	yes	Caffeic acid O-methyltransferase 1
Gorai.002G011400.1	4.64	1.31	0.28	0.00431822	yes	Sugar transporter, putative
Gorai.013G240400.1	6.13	1.72	0.28	0.0454208	yes	2-oxoglutarate-dependent dioxygenase-related family protein
Gorai.007G001500.1	10.64	2.83	0.27	0.00064605	yes	Boron transporter, putative
Gorai.009G384400.1	5.76	1.52	0.26	0.00305802	yes	DNA-binding WRKY; VQ
Gorai.009G211900.1	5.6	1.45	0.26	0.0172594	yes	Cytochrome P450
Gorai.007G144800.1	3.5	0.91	0.26	0.0344501	yes	2-oxoglutarate (2OG) and Fe(II)-dependent oxygenase superfamily protein
Gorai.006G036900.1	1.4	0.36	0.25	0.0218023	yes	Zinc finger CCCH domain-containing protein 67
Gorai.011G203500.1	9.78	2.47	0.25	0.0325038	yes	Unknown protein
Gorai.011G182000.1	34.48	8.41	0.24	0.00014161	yes	Endonuclease/exonuclease/phosphatase family protein
Gorai.N022200.1	99.14	23.61	0.24	0.00510757	yes	Caffeoyl-CoA O-methyltransferase
Gorai.012G001300.1	2.69	0.65	0.24	0.00673153	yes	Heavy metal transport/detoxification superfamily protein
Gorai.008G276500.1	1.26	0.3	0.24	0.0104256	yes	Pectinacetylesterase family protein
Gorai.007G129000.1	48.38	11.21	0.23	7.55e-05	yes	Rapid alkalinization factor 1
Gorai.006G088200.1	3.15	0.74	0.23	0.0173427	yes	Unknown protein
Gorai.013G067400.1	1.12	0.26	0.23	0.0432121	yes	Calcium-binding EF hand family protein
Gorai.012G016200.1	128.67	27.79	0.22	4.36e-05	yes	Peroxidase
Gorai.003G145700.1	16.51	3.57	0.22	0.0212615	yes	Xyloglucan endotransglucosylase/hydrolase protein 31
Gorai.006G207100.1	1.52	0.33	0.22	0.0376828	yes	Calcineurin B-like protein 08
Gorai.007G008700.1	2.4	0.52	0.22	0.0385898	yes	Cytochrome P450, putative
Gorai.012G003000.1	3.68	0.82	0.22	0.0491581	yes	CCT motif family protein
Gorai.001G249900.1	1.89	0.4	0.21	0.00238632	yes	Protein of unknown function (DUF604)
Gorai.011G033900.1	1.08	0.23	0.21	0.036808	yes	At2g31130/T16B12.6
Gorai.009G074700.1	51.52	10.86	0.21	0.0425726	yes	BURP domain-containing protein
Gorai.009G247000.1	9.57	1.95	0.2	1.94e-05	yes	Aldehyde dehydrogenase
Gorai.007G027700.1	29.48	5.75	0.19	0.045497	yes	Bifunctional inhibitor/lipid-transfer protein/seed storage 2S albumin superfamily protein
Gorai.004G231900.1	30.83	5.36	0.17	0.00118717	yes	Unknown protein
Gorai.007G027500.1	156.39	25.51	0.16	1.7e-07	yes	Bifunctional inhibitor/lipid-transfer protein/seed storage 2S albumin superfamily protein
Gorai.N023800.1	4.97	0.78	0.16	0.0351429	yes	ER glycerol-phosphate acyltransferase
Gorai.003G083500.1	15.78	2.52	0.16	0.0402505	yes	Dirigent protein
Gorai.004G028100.1	3.72	0.56	0.15	1.19e-05	yes	Protein disulfide isomerase
Gorai.012G104700.1	1.59	0.22	0.14	0.000530063	yes	Haloacid dehalogenase-like hydrolase (HAD) superfamily protein
Gorai.010G248800.1	1.6	0.22	0.14	0.0171717	yes	Pollen Ole e 1 allergen and extensin family protein
Gorai.010G130100.1	45.98	6.11	0.13	1.72e-09	yes	Laccase
Gorai.008G010700.1	1.34	0.18	0.13	0.00315217	yes	Desiccation-related protein PCC13-62, putative, expressed
Gorai.N015900.1	2.28	0.3	0.13	0.00710017	yes	Kinase, putative
Gorai.009G210400.1	2.64	0.33	0.12	0.0291362	yes	Patatin-like protein
Gorai.007G138700.1	5.42	0.59	0.11	6.96e-07	yes	Lipid transfer protein
Gorai.013G056300.1	156.73	17.74	0.11	0.0416994	yes	Unknown protein
Gorai.010G008800.1	2.71	0.27	0.1	3.06e-06	yes	F-box family protein
Gorai.013G056400.1	19.7	1.75	0.09	0.00919576	yes	ECA1 gametogenesis related family protein
Gorai.012G082400.1	7.72	0.61	0.08	0.0249081	yes	Bifunctional inhibitor/lipid-transfer protein/seed storage 2S albumin superfamily protein
Gorai.011G290000.1	1.78	0.07	0.04	0.0282423	yes	Laccase family protein
Gorai.010G194200.1	0.54	0.01	0.02	0.0206362	yes	Laccase family protein

## Sheet: Avrb6 EBE in G. raimondii
Genes in G. raimondii with predicted Avrb6 EBE
options_used:search reverse complement, upstream_base = T , cutoff = 3.00, rvd_sequence = HD_NI_NG_HD_HD_NI_HD_NI_NS_HD_HD_HD_NN_NG
Best Possible Score:3.45
Sequence Name	Strand	Score	Start Position	Target Sequence	Plus strand sequence
Gorai.010G212800.1	Minus	4.51	3377	T CATCCACAACCCCT	AGGGGTTGTGGATG A
Gorai.001G266500.1	Minus	5.49	783	T CATCCACAACCCTT	AAGGGTTGTGGATG A
Gorai.007G141100.1	Plus	5.66	148	T CATCCACAACCCAA	T CATCCACAACCCAA
Gorai.007G345100.1	Minus	5.66	510	T CAACCACAACCCAT	ATGGGTTGTGGTTG A
Gorai.007G345100.2	Minus	5.66	510	T CAACCACAACCCAT	ATGGGTTGTGGTTG A
Gorai.009G354300.1	Minus	5.66	717	T CAACCACAACCCAT	ATGGGTTGTGGTTG A
Gorai.002G067700.3	Minus	5.98	959	T CATCAACAACCCAT	ATGGGTTGTTGATG A
Gorai.010G212600.1	Minus	6.51	1394	T CATCCACAACCCCC	GGGGGTTGTGGATG A
Gorai.007G334400.1	Minus	6.81	1255	T CCTCCACACCCCAT	ATGGGGTGTGGAGG A
Gorai.010G246000.1	Plus	6.9	553	T CATCCACAACTCAT	T CATCCACAACTCAT
Gorai.008G209000.1	Plus	6.95	1034	T CATCCCCAGCCCGT	T CATCCCCAGCCCGT
Gorai.008G209000.2	Plus	6.95	943	T CATCCCCAGCCCGT	T CATCCCCAGCCCGT
Gorai.008G209000.3	Plus	6.95	697	T CATCCCCAGCCCGT	T CATCCCCAGCCCGT
Gorai.008G209000.4	Plus	6.95	943	T CATCCCCAGCCCGT	T CATCCCCAGCCCGT
Gorai.008G209000.5	Plus	6.95	943	T CATCCCCAGCCCGT	T CATCCCCAGCCCGT
Gorai.008G209000.6	Plus	6.95	943	T CATCCCCAGCCCGT	T CATCCCCAGCCCGT
Gorai.001G080700.1	Minus	7.09	935	T CATCCACACCACAT	ATGTGGTGTGGATG A
Gorai.008G088500.1	Minus	7.09	1228	T CATACACACCCCAT	ATGGGGTGTGTATG A
Gorai.010G141700.1	Plus	7.09	546	T CATCCACACACCAT	T CATCCACACACCAT
Gorai.010G141700.2	Plus	7.09	506	T CATCCACACACCAT	T CATCCACACACCAT
Gorai.008G185700.1	Plus	7.12	1057	T CACCCACAGCCCAT	T CACCCACAGCCCAT
Gorai.003G089800.1	Plus	7.19	570	T GATCCACAACCCAT	T GATCCACAACCCAT
Gorai.003G089800.2	Plus	7.19	570	T GATCCACAACCCAT	T GATCCACAACCCAT
Gorai.003G089800.3	Plus	7.19	321	T GATCCACAACCCAT	T GATCCACAACCCAT
Gorai.004G078300.1	Minus	7.44	1451	T CATCCACAGCACAT	ATGTGCTGTGGATG A
Gorai.004G078300.2	Minus	7.44	1263	T CATCCACAGCACAT	ATGTGCTGTGGATG A
Gorai.006G229200.1	Minus	7.44	53	T CATCAACAGCCCAT	ATGGGCTGTTGATG A
Gorai.013G150600.1	Plus	7.44	660	T CATCCAAAGCCCAT	T CATCCAAAGCCCAT
Gorai.013G150600.2	Plus	7.44	683	T CATCCAAAGCCCAT	T CATCCAAAGCCCAT
Gorai.013G150600.3	Plus	7.44	683	T CATCCAAAGCCCAT	T CATCCAAAGCCCAT
Gorai.009G251700.1	Plus	7.5	1094	T CATCCACAACCCTA	T CATCCACAACCCTA
Gorai.006G166000.1	Plus	7.53	423	T CATCCCCAACCCTT	T CATCCCCAACCCTT
Gorai.008G059500.1	Plus	7.53	1077	T CCTCCACAACCCTT	T CCTCCACAACCCTT
Gorai.005G165200.1	Plus	7.66	1000	T CAACCACAACCCAC	T CAACCACAACCCAC
Gorai.010G064700.1	Minus	7.66	1942	T CACCCACAACCCAA	TTGGGTTGTGGGTG A
Gorai.010G064700.2	Minus	7.66	1942	T CACCCACAACCCAA	TTGGGTTGTGGGTG A
Gorai.010G102200.1	Plus	7.66	2	T CCTCCACACCCCCT	T CCTCCACACCCCCT
Gorai.010G056300.1	Plus	7.69	859	T CACCCACCACCCAT	T CACCCACCACCCAT
Gorai.010G056300.2	Plus	7.69	859	T CACCCACCACCCAT	T CACCCACCACCCAT
Gorai.010G056300.3	Plus	7.69	859	T CACCCACCACCCAT	T CACCCACCACCCAT
Gorai.010G056300.4	Plus	7.69	859	T CACCCACCACCCAT	T CACCCACCACCCAT
Gorai.010G056300.5	Plus	7.69	671	T CACCCACCACCCAT	T CACCCACCACCCAT
Gorai.010G056300.6	Plus	7.69	671	T CACCCACCACCCAT	T CACCCACCACCCAT
Gorai.013G062000.3	Minus	7.69	1424	T CATCCACCACCCAC	GTGGGTGGTGGATG A
Gorai.001G135000.1	Minus	7.73	364	T CCTCCCCAACCCAT	ATGGGTTGGGGAGG A
Gorai.003G052800.1	Minus	7.73	610	T CCTCCACCACCCAT	ATGGGTGGTGGAGG A
Gorai.004G225000.1	Plus	7.73	84	T CCTCCCCAACCCAT	T CCTCCCCAACCCAT
Gorai.005G054500.1	Minus	7.73	814	T CCTCCCCAACCCAT	ATGGGTTGGGGAGG A
Gorai.006G142300.1	Minus	7.73	194	T CCTCCCCAACCCAT	ATGGGTTGGGGAGG A
Gorai.006G142300.2	Minus	7.73	97	T CCTCCCCAACCCAT	ATGGGTTGGGGAGG A
Gorai.013G214800.1	Plus	7.73	443	T CCTCCCCAACCCAT	T CCTCCCCAACCCAT
Gorai.013G214800.2	Plus	7.73	443	T CCTCCCCAACCCAT	T CCTCCCCAACCCAT
Gorai.013G214800.3	Plus	7.73	443	T CCTCCCCAACCCAT	T CCTCCCCAACCCAT
Gorai.013G214800.4	Plus	7.73	416	T CCTCCCCAACCCAT	T CCTCCCCAACCCAT
Gorai.013G214800.5	Plus	7.73	36	T CCTCCCCAACCCAT	T CCTCCCCAACCCAT
Gorai.001G229900.1	Plus	7.75	418	T CATCCACAATCCCT	T CATCCACAATCCCT
Gorai.007G166800.2	Plus	7.75	1067	T CATTCACAACCCCT	T CATTCACAACCCCT
Gorai.004G056900.1	Minus	7.78	1411	T CATCCAAAACCCGA	TCGGGTTTTGGATG A
Gorai.004G056900.2	Minus	7.78	1163	T CATCCAAAACCCGA	TCGGGTTTTGGATG A
Gorai.004G056900.3	Minus	7.78	699	T CATCCAAAACCCGA	TCGGGTTTTGGATG A
Gorai.012G051500.2	Plus	7.78	1229	T CATCCACAAACCGA	T CATCCACAAACCGA
Gorai.013G114800.1	Plus	7.78	285	T CAACCACAAACCGT	T CAACCACAAACCGT
Gorai.013G114800.10	Plus	7.78	235	T CAACCACAAACCGT	T CAACCACAAACCGT
Gorai.013G114800.11	Plus	7.78	235	T CAACCACAAACCGT	T CAACCACAAACCGT
Gorai.013G114800.2	Plus	7.78	235	T CAACCACAAACCGT	T CAACCACAAACCGT
Gorai.013G114800.3	Plus	7.78	235	T CAACCACAAACCGT	T CAACCACAAACCGT
Gorai.013G114800.4	Plus	7.78	235	T CAACCACAAACCGT	T CAACCACAAACCGT
Gorai.013G114800.5	Plus	7.78	235	T CAACCACAAACCGT	T CAACCACAAACCGT
Gorai.013G114800.6	Plus	7.78	235	T CAACCACAAACCGT	T CAACCACAAACCGT
Gorai.013G114800.7	Plus	7.78	235	T CAACCACAAACCGT	T CAACCACAAACCGT
Gorai.013G114800.8	Plus	7.78	235	T CAACCACAAACCGT	T CAACCACAAACCGT
Gorai.013G114800.9	Plus	7.78	235	T CAACCACAAACCGT	T CAACCACAAACCGT
Gorai.006G235300.1	Plus	7.82	301	T CATCAACAACCCTT	T CATCAACAACCCTT
Gorai.008G140100.1	Minus	7.82	529	T CATACACAACCCTT	AAGGGTTGTGTATG A
Gorai.008G140100.2	Minus	7.82	529	T CATACACAACCCTT	AAGGGTTGTGTATG A
Gorai.008G140100.3	Minus	7.82	619	T CATACACAACCCTT	AAGGGTTGTGTATG A
Gorai.008G140100.4	Minus	7.82	482	T CATACACAACCCTT	AAGGGTTGTGTATG A
Gorai.011G187100.4	Plus	7.82	1305	T CATCCACAACCATT	T CATCCACAACCATT
Gorai.005G002300.1	Plus	7.95	1030	T CATCCACACACCCT	T CATCCACACACCCT
Gorai.005G002300.2	Plus	7.95	987	T CATCCACACACCCT	T CATCCACACACCCT
Gorai.005G002300.3	Plus	7.95	987	T CATCCACACACCCT	T CATCCACACACCCT
Gorai.009G425100.1	Plus	7.95	108	T CATCCACACCCACT	T CATCCACACCCACT
Gorai.001G115900.1	Plus	7.98	795	T CATCCAAAACCCAA	T CATCCAAAACCCAA
Gorai.002G222500.1	Minus	7.98	2409	T CATCCACAACCAAA	TTTGGTTGTGGATG A
Gorai.002G222500.2	Minus	7.98	2603	T CATCCACAACCAAA	TTTGGTTGTGGATG A
Gorai.003G072200.1	Minus	7.98	609	T CAACCACAACCAAT	ATTGGTTGTGGTTG A
Gorai.003G115200.1	Plus	7.98	574	T CATCCAAAACCCAA	T CATCCAAAACCCAA
Gorai.004G286200.1	Plus	7.98	992	T CATCCACAACCAAA	T CATCCACAACCAAA
Gorai.007G214300.1	Plus	7.98	518	T CATCCAAAACCCAA	T CATCCAAAACCCAA
Gorai.008G070700.1	Plus	7.98	224	T CATCCAAAACCCAA	T CATCCAAAACCCAA
Gorai.009G066600.1	Plus	7.98	1360	T AATCCACAACCCAA	T AATCCACAACCCAA
Gorai.009G066600.2	Plus	7.98	1527	T AATCCACAACCCAA	T AATCCACAACCCAA
Gorai.009G066600.3	Plus	7.98	1478	T AATCCACAACCCAA	T AATCCACAACCCAA
Gorai.009G066600.4	Plus	7.98	1478	T AATCCACAACCCAA	T AATCCACAACCCAA
Gorai.009G066600.5	Plus	7.98	1478	T AATCCACAACCCAA	T AATCCACAACCCAA
Gorai.009G066600.6	Plus	7.98	1478	T AATCCACAACCCAA	T AATCCACAACCCAA
Gorai.009G066600.7	Plus	7.98	1478	T AATCCACAACCCAA	T AATCCACAACCCAA
Gorai.009G066600.8	Plus	7.98	1478	T AATCCACAACCCAA	T AATCCACAACCCAA
Gorai.009G451500.1	Plus	7.98	214	T CAACCACAAACCAT	T CAACCACAAACCAT
Gorai.009G451500.2	Plus	7.98	559	T CAACCACAAACCAT	T CAACCACAAACCAT
Gorai.009G451500.3	Plus	7.98	214	T CAACCACAAACCAT	T CAACCACAAACCAT
Gorai.009G451500.4	Plus	7.98	214	T CAACCACAAACCAT	T CAACCACAAACCAT
Gorai.009G451500.5	Plus	7.98	193	T CAACCACAAACCAT	T CAACCACAAACCAT
Gorai.010G176500.1	Minus	7.98	704	T CATCAACAACCCAA	TTGGGTTGTTGATG A
Gorai.011G029100.1	Minus	7.98	178	T CAAACACAACCCAT	ATGGGTTGTGTTTG A
Gorai.011G034300.1	Plus	7.98	911	T AAACCACAACCCAT	T AAACCACAACCCAT
Gorai.011G163900.1	Plus	7.98	514	T CATCCAAAACCCAA	T CATCCAAAACCCAA
Gorai.012G130200.1	Plus	7.98	609	T CATCCAAAACCCAA	T CATCCAAAACCCAA
Gorai.012G131100.1	Minus	7.98	349	T CAACCACAACCAAT	ATTGGTTGTGGTTG A
Gorai.002G044800.1	Minus	8.02	1383	T CCTCCAAAACCCAT	ATGGGTTTTGGAGG A
Gorai.002G044800.2	Minus	8.02	1383	T CCTCCAAAACCCAT	ATGGGTTTTGGAGG A
Gorai.007G352100.1	Minus	8.02	1841	T CCTCCAAAACCCAT	ATGGGTTTTGGAGG A
Gorai.007G352100.2	Minus	8.02	1841	T CCTCCAAAACCCAT	ATGGGTTTTGGAGG A
Gorai.007G352100.3	Minus	8.02	1724	T CCTCCAAAACCCAT	ATGGGTTTTGGAGG A
Gorai.007G352100.4	Minus	8.02	1695	T CCTCCAAAACCCAT	ATGGGTTTTGGAGG A
Gorai.007G352100.5	Minus	8.02	1695	T CCTCCAAAACCCAT	ATGGGTTTTGGAGG A
Gorai.007G352100.6	Minus	8.02	1695	T CCTCCAAAACCCAT	ATGGGTTTTGGAGG A
Gorai.007G352100.7	Minus	8.02	619	T CCTCCAAAACCCAT	ATGGGTTTTGGAGG A
Gorai.007G352100.8	Minus	8.02	1695	T CCTCCAAAACCCAT	ATGGGTTTTGGAGG A
Gorai.008G108400.1	Plus	8.02	55	T CATCACCAACCCAT	T CATCACCAACCCAT
Gorai.013G091400.1	Plus	8.02	1190	T CATCCACCACCAAT	T CATCCACCACCAAT
Gorai.013G091400.3	Plus	8.02	1220	T CATCCACCACCAAT	T CATCCACCACCAAT
Gorai.013G091400.4	Plus	8.02	1190	T CATCCACCACCAAT	T CATCCACCACCAAT
Gorai.006G209100.1	Minus	8.1	1777	T AATCAACAACCCGT	ACGGGTTGTTGATT A
Gorai.006G209100.2	Minus	8.1	1787	T AATCAACAACCCGT	ACGGGTTGTTGATT A
Gorai.006G209100.3	Minus	8.1	1644	T AATCAACAACCCGT	ACGGGTTGTTGATT A
Gorai.006G209100.4	Minus	8.1	1277	T AATCAACAACCCGT	ACGGGTTGTTGATT A
Gorai.006G209100.5	Minus	8.1	1096	T AATCAACAACCCGT	ACGGGTTGTTGATT A
Gorai.006G209100.6	Minus	8.1	1013	T AATCAACAACCCGT	ACGGGTTGTTGATT A
Gorai.009G146800.1	Minus	8.1	1493	T CATCCAAAACCAGT	ACTGGTTTTGGATG A
Gorai.009G146800.2	Minus	8.1	1515	T CATCCAAAACCAGT	ACTGGTTTTGGATG A
Gorai.009G146800.3	Minus	8.1	1493	T CATCCAAAACCAGT	ACTGGTTTTGGATG A
Gorai.009G146800.4	Minus	8.1	1493	T CATCCAAAACCAGT	ACTGGTTTTGGATG A
Gorai.009G146800.5	Minus	8.1	1493	T CATCCAAAACCAGT	ACTGGTTTTGGATG A
Gorai.009G146800.6	Minus	8.1	1493	T CATCCAAAACCAGT	ACTGGTTTTGGATG A
Gorai.009G146800.7	Minus	8.1	1493	T CATCCAAAACCAGT	ACTGGTTTTGGATG A
Gorai.009G146800.8	Minus	8.1	1462	T CATCCAAAACCAGT	ACTGGTTTTGGATG A
Gorai.009G146800.9	Minus	8.1	1352	T CATCCAAAACCAGT	ACTGGTTTTGGATG A
Gorai.010G100400.1	Minus	8.1	517	T CATCAACAACACGT	ACGTGTTGTTGATG A
Gorai.010G212800.1	Minus	8.1	1265	T CATACACAAACCGT	ACGGTTTGTGTATG A
Gorai.011G228200.1	Minus	8.1	510	T CATCAACAACCAGT	ACTGGTTGTTGATG A
Gorai.002G258200.1	Plus	8.3	407	T AATCCAAAACCCAT	T AATCCAAAACCCAT
Gorai.003G040000.1	Minus	8.3	1518	T AATCCAAAACCCAT	ATGGGTTTTGGATT A
Gorai.003G040000.2	Minus	8.3	1383	T AATCCAAAACCCAT	ATGGGTTTTGGATT A
Gorai.005G027900.1	Plus	8.3	2243	T CATCAACAAACCAT	T CATCAACAAACCAT
Gorai.005G027900.2	Plus	8.3	2243	T CATCAACAAACCAT	T CATCAACAAACCAT
Gorai.005G027900.3	Plus	8.3	1918	T CATCAACAAACCAT	T CATCAACAAACCAT
Gorai.011G188400.1	Minus	8.3	1176	T CATCCACAAAACAT	ATGTTTTGTGGATG A
Gorai.011G188400.2	Minus	8.3	1176	T CATCCACAAAACAT	ATGTTTTGTGGATG A
Gorai.011G188400.3	Minus	8.3	1140	T CATCCACAAAACAT	ATGTTTTGTGGATG A
Gorai.011G246300.4	Plus	8.3	160	T CATCAACAAACCAT	T CATCAACAAACCAT
Gorai.013G006500.1	Minus	8.3	1327	T CATCAACAAACCAT	ATGGTTTGTTGATG A
Gorai.013G207600.1	Minus	8.3	1499	T CATCAAAAACCCAT	ATGGGTTTTTGATG A
Gorai.006G154600.1	Plus	8.36	46	T CATCCACAGCTCAT	T CATCCACAGCTCAT
Gorai.006G154600.2	Plus	8.36	46	T CATCCACAGCTCAT	T CATCCACAGCTCAT
Gorai.007G101700.1	Plus	8.61	1071	T CACCCACACCCCTT	T CACCCACACCCCTT
Gorai.002G047900.1	Plus	8.65	998	T CAGCCACAACCCAC	T CAGCCACAACCCAC
Gorai.002G047900.2	Plus	8.65	998	T CAGCCACAACCCAC	T CAGCCACAACCCAC
Gorai.002G047900.3	Plus	8.65	998	T CAGCCACAACCCAC	T CAGCCACAACCCAC
Gorai.009G140300.1	Minus	8.69	944	T CATCCACCACCCAG	CTGGGTGGTGGATG A
Gorai.011G067000.2	Minus	8.69	1193	T CATCCACCACCCAG	CTGGGTGGTGGATG A
Gorai.011G067000.3	Minus	8.69	1193	T CATCCACCACCCAG	CTGGGTGGTGGATG A
Gorai.004G274600.1	Minus	8.7	1082	T TATCCACAACCCGA	TCGGGTTGTGGATA A
Gorai.004G274600.2	Minus	8.7	1082	T TATCCACAACCCGA	TCGGGTTGTGGATA A
Gorai.004G274700.1	Plus	8.7	61	T TATCCACAACCCGA	T TATCCACAACCCGA
Gorai.004G274700.2	Plus	8.7	61	T TATCCACAACCCGA	T TATCCACAACCCGA
Gorai.004G274700.3	Plus	8.7	61	T TATCCACAACCCGA	T TATCCACAACCCGA
Gorai.007G051400.1	Minus	8.7	146	T CATCCACAACCTGA	TCAGGTTGTGGATG A
Gorai.007G190700.1	Plus	8.7	1348	T CACCCATAACCCGT	T CACCCATAACCCGT
Gorai.007G190700.3	Plus	8.7	578	T CACCCATAACCCGT	T CACCCATAACCCGT
Gorai.007G352100.1	Plus	8.7	230	T TATCCACAACCCGA	T TATCCACAACCCGA
Gorai.007G352100.2	Plus	8.7	230	T TATCCACAACCCGA	T TATCCACAACCCGA
Gorai.007G352100.3	Plus	8.7	113	T TATCCACAACCCGA	T TATCCACAACCCGA
Gorai.007G352100.4	Plus	8.7	84	T TATCCACAACCCGA	T TATCCACAACCCGA
Gorai.007G352100.5	Plus	8.7	84	T TATCCACAACCCGA	T TATCCACAACCCGA
Gorai.007G352100.6	Plus	8.7	84	T TATCCACAACCCGA	T TATCCACAACCCGA
Gorai.007G352100.8	Plus	8.7	84	T TATCCACAACCCGA	T TATCCACAACCCGA
Gorai.012G153900.1	Minus	8.7	597	T TATCCACAACCCGA	TCGGGTTGTGGATA A
Gorai.012G153900.2	Minus	8.7	597	T TATCCACAACCCGA	TCGGGTTGTGGATA A
Gorai.005G144400.1	Minus	8.81	822	T CAACCCCACCCCAT	ATGGGGTGGGGTTG A
Gorai.005G144400.2	Minus	8.81	822	T CAACCCCACCCCAT	ATGGGGTGGGGTTG A
Gorai.002G188400.1	Minus	8.84	851	T CAACCAAAACCCCT	AGGGGTTTTGGTTG A
Gorai.002G188400.2	Minus	8.84	1370	T CAACCAAAACCCCT	AGGGGTTTTGGTTG A
Gorai.002G188400.3	Minus	8.84	1370	T CAACCAAAACCCCT	AGGGGTTTTGGTTG A
Gorai.002G188400.4	Minus	8.84	1379	T CAACCAAAACCCCT	AGGGGTTTTGGTTG A
Gorai.007G067700.1	Plus	8.84	950	T CCTCCCCACCCCAT	T CCTCCCCACCCCAT
Gorai.007G217500.1	Minus	8.84	236	T CATCCACAACCACC	GGTGGTTGTGGATG A
Gorai.009G033500.2	Minus	8.84	1627	T CATCAACAACCCCC	GGGGGTTGTTGATG A
Gorai.002G033200.1	Plus	8.87	1170	T CATCCCCAAACCCT	T CATCCCCAAACCCT
Gorai.003G100700.1	Minus	8.87	3234	T CATCCCCAAACCCT	AGGGTTTGGGGATG A
Gorai.003G100700.2	Minus	8.87	3234	T CATCCCCAAACCCT	AGGGTTTGGGGATG A
Gorai.003G100700.3	Minus	8.87	3234	T CATCCCCAAACCCT	AGGGTTTGGGGATG A
Gorai.003G100700.4	Minus	8.87	3234	T CATCCCCAAACCCT	AGGGTTTGGGGATG A
Gorai.007G257400.1	Plus	8.87	890	T CATCACCAACCCCT	T CATCACCAACCCCT
Gorai.009G083800.1	Plus	8.87	392	T CATCCCCAACACCT	T CATCCCCAACACCT
Gorai.009G302000.1	Minus	8.87	1056	T CAACCACATCCCAT	ATGGGATGTGGTTG A
Gorai.009G302000.2	Minus	8.87	1056	T CAACCACATCCCAT	ATGGGATGTGGTTG A
Gorai.009G302000.3	Minus	8.87	1012	T CAACCACATCCCAT	ATGGGATGTGGTTG A
Gorai.009G302000.4	Minus	8.87	1012	T CAACCACATCCCAT	ATGGGATGTGGTTG A
Gorai.009G302000.5	Minus	8.87	1012	T CAACCACATCCCAT	ATGGGATGTGGTTG A
Gorai.009G302000.6	Minus	8.87	1012	T CAACCACATCCCAT	ATGGGATGTGGTTG A
Gorai.009G302000.7	Minus	8.87	1012	T CAACCACATCCCAT	ATGGGATGTGGTTG A
Gorai.013G129000.1	Minus	8.87	236	T CATCACCAACCCCT	AGGGGTTGGTGATG A
Gorai.005G198000.1	Plus	8.9	820	T CATCCACAACTCAA	T CATCCACAACTCAA
Gorai.009G120300.3	Minus	8.9	1905	T CATCCATAACCCAA	TTGGGTTATGGATG A
Gorai.009G120300.5	Minus	8.9	1905	T CATCCATAACCCAA	TTGGGTTATGGATG A
Gorai.009G227600.4	Minus	8.9	1370	T CATCCACAACTCAC	GTGAGTTGTGGATG A
Gorai.009G375100.1	Plus	8.9	460	T CAACCACAACTCAT	T CAACCACAACTCAT
Gorai.013G062100.1	Minus	8.9	64	T CAACCACAACCTAT	ATAGGTTGTGGTTG A
Gorai.003G068000.10	Minus	8.91	855	T CATCCCCATCCCAT	ATGGGATGGGGATG A
Gorai.005G114200.1	Plus	8.91	1076	T CCTCCACATCCCAT	T CCTCCACATCCCAT
Gorai.008G047300.1	Plus	8.91	964	T CATCCCCATCCCAT	T CATCCCCATCCCAT
Gorai.012G003300.1	Plus	8.91	357	T CATCCCCATCCCAT	T CATCCCCATCCCAT
Gorai.005G063700.1	Plus	8.94	1317	T CATCCACCATCCAT	T CATCCACCATCCAT
Gorai.013G102300.1	Minus	8.94	352	T CATCTCCAACCCAT	ATGGGTTGGAGATG A
Gorai.013G102300.2	Minus	8.94	612	T CATCTCCAACCCAT	ATGGGTTGGAGATG A
Gorai.013G102300.3	Minus	8.94	605	T CATCTCCAACCCAT	ATGGGTTGGAGATG A
Gorai.013G102300.4	Minus	8.94	352	T CATCTCCAACCCAT	ATGGGTTGGAGATG A
Gorai.N026300.1	Minus	8.94	294	T CCTCCACAACTCAT	ATGAGTTGTGGAGG A
Gorai.008G080900.1	Minus	8.97	1407	T CAGCCAAAACCCAT	ATGGGTTTTGGCTG A
Gorai.010G212700.1	Minus	8.99	1313	T CATCCAGAACCCGC	GCGGGTTCTGGATG A
Gorai.010G212700.2	Minus	8.99	1291	T CATCCAGAACCCGC	GCGGGTTCTGGATG A
Gorai.001G121600.1	Plus	9.01	461	T CATCCTCAACCCTT	T CATCCTCAACCCTT
Gorai.001G121600.2	Plus	9.01	1003	T CATCCTCAACCCTT	T CATCCTCAACCCTT
Gorai.006G103000.10	Minus	9.02	4846	T CATCCACAAACTGT	ACAGTTTGTGGATG A
Gorai.006G103000.7	Minus	9.02	5386	T CATCCACAAACTGT	ACAGTTTGTGGATG A
Gorai.008G156600.4	Plus	9.02	2068	T CATCCAAAATCCGT	T CATCCAAAATCCGT
Gorai.013G164800.1	Plus	9.02	1049	T CATCCAAAACCTGT	T CATCCAAAACCTGT
Gorai.013G164800.2	Plus	9.02	1049	T CATCCAAAACCTGT	T CATCCAAAACCTGT
Gorai.013G164800.3	Plus	9.02	1000	T CATCCAAAACCTGT	T CATCCAAAACCTGT
Gorai.013G164900.1	Plus	9.02	1049	T CATCCAAAACCTGT	T CATCCAAAACCTGT
Gorai.002G022000.1	Minus	9.03	104	T GATCCACCACCCGT	ACGGGTGGTGGATC A
Gorai.001G131000.1	Plus	9.09	1185	T CAACCAAACCCCAT	T CAACCAAACCCCAT
Gorai.001G131000.2	Plus	9.09	1001	T CAACCAAACCCCAT	T CAACCAAACCCCAT
Gorai.011G038300.1	Minus	9.09	375	T CATCCAAACCCCAC	GTGGGGTTTGGATG A
Gorai.012G061800.1	Minus	9.09	464	T CATCCAAACCCCAC	GTGGGGTTTGGATG A
Gorai.001G231100.1	Minus	9.16	816	T CATCCAAAACCACT	AGTGGTTTTGGATG A
Gorai.001G231100.2	Minus	9.16	816	T CATCCAAAACCACT	AGTGGTTTTGGATG A
Gorai.002G177300.2	Minus	9.16	1401	T CATCAACAACCACT	AGTGGTTGTTGATG A
Gorai.002G177300.3	Minus	9.16	1401	T CATCAACAACCACT	AGTGGTTGTTGATG A
Gorai.004G002300.2	Plus	9.16	2185	T AATCCAAAACCCCT	T AATCCAAAACCCCT
Gorai.006G189400.3	Plus	9.16	2044	T CATCCAGACCCCCT	T CATCCAGACCCCCT
Gorai.008G061500.1	Minus	9.16	456	T CAACCACCGCCCAT	ATGGGCGGTGGTTG A
Gorai.008G210700.1	Plus	9.16	1091	T CATCCAAAAACCCT	T CATCCAAAAACCCT
Gorai.008G210700.2	Plus	9.16	1091	T CATCCAAAAACCCT	T CATCCAAAAACCCT
Gorai.008G210700.3	Plus	9.16	1029	T CATCCAAAAACCCT	T CATCCAAAAACCCT
Gorai.009G444500.1	Minus	9.16	848	T CATCAACAACCACT	AGTGGTTGTTGATG A
Gorai.009G447800.1	Minus	9.16	841	T CATCAACAACCACT	AGTGGTTGTTGATG A
Gorai.009G447900.1	Minus	9.16	764	T CATCAACAACCACT	AGTGGTTGTTGATG A
Gorai.009G448200.1	Minus	9.16	841	T CATCAACAACCACT	AGTGGTTGTTGATG A
Gorai.009G448900.1	Minus	9.16	842	T CATCAACAACCACT	AGTGGTTGTTGATG A
Gorai.012G176400.1	Minus	9.16	409	T CATCCACCGCCCAA	TTGGGCGGTGGATG A
Gorai.012G176400.2	Minus	9.16	409	T CATCCACCGCCCAA	TTGGGCGGTGGATG A
Gorai.007G230800.1	Plus	9.17	1403	T CTTCCACAACCCAA	T CTTCCACAACCCAA
Gorai.001G008200.1	Minus	9.19	140	T CAACCACAAGCCAT	ATGGCTTGTGGTTG A
Gorai.005G138100.1	Plus	9.19	641	T CATACACATCCCAT	T CATACACATCCCAT
Gorai.006G216700.1	Plus	9.19	689	T CATCCAGAACCCAA	T CATCCAGAACCCAA
Gorai.007G122900.1	Plus	9.19	826	T CATCCACAAGCCAC	T CATCCACAAGCCAC
Gorai.008G100200.1	Minus	9.19	1019	T CAACCACAAGCCAT	ATGGCTTGTGGTTG A
Gorai.009G135100.1	Plus	9.19	1034	T CATCCAAATCCCAT	T CATCCAAATCCCAT
Gorai.009G135100.2	Plus	9.19	1034	T CATCCAAATCCCAT	T CATCCAAATCCCAT
Gorai.009G135100.3	Plus	9.19	1034	T CATCCAAATCCCAT	T CATCCAAATCCCAT
Gorai.009G135100.4	Plus	9.19	803	T CATCCAAATCCCAT	T CATCCAAATCCCAT
Gorai.009G327300.1	Plus	9.19	1020	T CATCCACATCACAT	T CATCCACATCACAT
Gorai.009G327300.2	Plus	9.19	1086	T CATCCACATCACAT	T CATCCACATCACAT
Gorai.009G327300.3	Plus	9.19	1020	T CATCCACATCACAT	T CATCCACATCACAT
Gorai.009G327300.4	Plus	9.19	1020	T CATCCACATCACAT	T CATCCACATCACAT
Gorai.009G327300.5	Plus	9.19	1020	T CATCCACATCACAT	T CATCCACATCACAT
Gorai.009G327300.6	Plus	9.19	1020	T CATCCACATCACAT	T CATCCACATCACAT
Gorai.009G327300.7	Plus	9.19	1020	T CATCCACATCACAT	T CATCCACATCACAT
Gorai.009G441600.1	Minus	9.19	930	T CATCAACATCCCAT	ATGGGATGTTGATG A
Gorai.003G007300.1	Plus	9.21	213	T CCTCCTCAACCCAT	T CCTCCTCAACCCAT
Gorai.003G007300.2	Plus	9.21	185	T CCTCCTCAACCCAT	T CCTCCTCAACCCAT
Gorai.010G097200.1	Minus	9.21	335	T CCTCCTCAACCCAT	ATGGGTTGAGGAGG A
Gorai.010G097200.2	Minus	9.21	191	T CCTCCTCAACCCAT	ATGGGTTGAGGAGG A
Gorai.002G029900.1	Plus	9.22	755	T CATCCAAACCACGT	T CATCCAAACCACGT
Gorai.003G170800.1	Plus	9.22	663	T CATCCACAATACAT	T CATCCACAATACAT
Gorai.005G223700.5	Minus	9.22	478	T CATCTACAACCAAT	ATTGGTTGTAGATG A
Gorai.006G268800.1	Plus	9.22	477	T CATCAATAACCCAT	T CATCAATAACCCAT
Gorai.007G132700.1	Minus	9.22	389	T CATCAATAACCCAT	ATGGGTTATTGATG A
Gorai.007G293800.1	Plus	9.22	1219	T CATCAATAACCCAT	T CATCAATAACCCAT
Gorai.008G074500.6	Minus	9.22	1022	T TATCCAAAACCCAT	ATGGGTTTTGGATA A
Gorai.008G186200.1	Plus	9.22	1181	T CATCAACACCACGT	T CATCAACACCACGT
Gorai.008G190300.1	Minus	9.22	700	T CATCAACAACTCAT	ATGAGTTGTTGATG A
Gorai.008G190300.2	Minus	9.22	700	T CATCAACAACTCAT	ATGAGTTGTTGATG A
Gorai.008G190300.3	Minus	9.22	520	T CATCAACAACTCAT	ATGAGTTGTTGATG A
Gorai.008G190300.4	Minus	9.22	520	T CATCAACAACTCAT	ATGAGTTGTTGATG A
Gorai.009G327400.1	Minus	9.22	783	T TATCCACAAACCAT	ATGGTTTGTGGATA A
Gorai.009G425500.1	Minus	9.22	280	T CATACACAATCCAT	ATGGATTGTGTATG A
Gorai.010G145400.1	Minus	9.22	822	T CATCCAAAACTCAT	ATGAGTTTTGGATG A
Gorai.011G036700.1	Plus	9.22	671	T CATTAACAACCCAT	T CATTAACAACCCAT
Gorai.011G036700.2	Plus	9.22	569	T CATTAACAACCCAT	T CATTAACAACCCAT
Gorai.012G141100.1	Plus	9.22	746	T CATCAACAATCCAT	T CATCAACAATCCAT
Gorai.012G141100.2	Plus	9.22	630	T CATCAACAATCCAT	T CATCAACAATCCAT
Gorai.012G141100.3	Plus	9.22	630	T CATCAACAATCCAT	T CATCAACAATCCAT
Gorai.013G018900.1	Minus	9.22	831	T AATCTACAACCCAT	ATGGGTTGTAGATT A
Gorai.013G018900.2	Minus	9.22	522	T AATCTACAACCCAT	ATGGGTTGTAGATT A
Gorai.013G045900.4	Minus	9.22	668	T CATTCAAAACCCAT	ATGGGTTTTGAATG A
Gorai.013G095400.1	Minus	9.22	200	T CATTAACAACCCAT	ATGGGTTGTTAATG A
Gorai.010G155000.1	Minus	9.23	2416	T CATCCACCAGCCAT	ATGGCTGGTGGATG A
Gorai.010G155000.2	Minus	9.23	2214	T CATCCACCAGCCAT	ATGGCTGGTGGATG A
Gorai.010G155000.3	Minus	9.23	2026	T CATCCACCAGCCAT	ATGGCTGGTGGATG A
Gorai.010G155000.4	Minus	9.23	2026	T CATCCACCAGCCAT	ATGGCTGGTGGATG A
Gorai.009G000500.1	Minus	9.24	867	T CACCAACAGCCCGT	ACGGGCTGTTGGTG A
Gorai.009G000500.2	Minus	9.24	585	T CACCAACAGCCCGT	ACGGGCTGTTGGTG A
Gorai.009G000500.3	Minus	9.24	585	T CACCAACAGCCCGT	ACGGGCTGTTGGTG A
Gorai.009G000500.4	Minus	9.24	585	T CACCAACAGCCCGT	ACGGGCTGTTGGTG A
Gorai.002G058300.1	Plus	9.29	967	T AATCCACGACCCGT	T AATCCACGACCCGT
Gorai.002G058300.10	Plus	9.29	810	T AATCCACGACCCGT	T AATCCACGACCCGT
Gorai.002G058300.11	Plus	9.29	810	T AATCCACGACCCGT	T AATCCACGACCCGT
Gorai.002G058300.12	Plus	9.29	810	T AATCCACGACCCGT	T AATCCACGACCCGT
Gorai.002G058300.13	Plus	9.29	810	T AATCCACGACCCGT	T AATCCACGACCCGT
Gorai.002G058300.14	Plus	9.29	810	T AATCCACGACCCGT	T AATCCACGACCCGT
Gorai.002G058300.2	Plus	9.29	967	T AATCCACGACCCGT	T AATCCACGACCCGT
Gorai.002G058300.3	Plus	9.29	967	T AATCCACGACCCGT	T AATCCACGACCCGT
Gorai.002G058300.4	Plus	9.29	967	T AATCCACGACCCGT	T AATCCACGACCCGT
Gorai.002G058300.5	Plus	9.29	967	T AATCCACGACCCGT	T AATCCACGACCCGT
Gorai.002G058300.6	Plus	9.29	967	T AATCCACGACCCGT	T AATCCACGACCCGT
Gorai.002G058300.7	Plus	9.29	810	T AATCCACGACCCGT	T AATCCACGACCCGT
Gorai.002G058300.8	Plus	9.29	810	T AATCCACGACCCGT	T AATCCACGACCCGT
Gorai.002G058300.9	Plus	9.29	810	T AATCCACGACCCGT	T AATCCACGACCCGT
Gorai.009G454800.2	Plus	9.29	2795	T CATCCAAGACCCGT	T CATCCAAGACCCGT
Gorai.011G146500.1	Minus	9.29	240	T CTTACACAACCCGT	ACGGGTTGTGTAAG A
Gorai.013G210900.1	Plus	9.29	1228	T AATCCACGACCCGT	T AATCCACGACCCGT
Gorai.013G210900.2	Plus	9.29	1228	T AATCCACGACCCGT	T AATCCACGACCCGT
Gorai.002G073900.1	Minus	9.42	63	T CATCCAAACCACAT	ATGTGGTTTGGATG A
Gorai.003G016600.1	Plus	9.42	308	T AATCCAAACCCCAT	T AATCCAAACCCCAT
Gorai.003G018700.2	Plus	9.42	1053	T CATCAACACCCAAT	T CATCAACACCCAAT
Gorai.012G103600.1	Minus	9.42	497	T AATCCAAACCCCAT	ATGGGGTTTGGATT A
Gorai.012G103600.2	Minus	9.42	497	T AATCCAAACCCCAT	ATGGGGTTTGGATT A
Gorai.012G103600.3	Minus	9.42	412	T AATCCAAACCCCAT	ATGGGGTTTGGATT A
Gorai.012G103600.4	Minus	9.42	418	T AATCCAAACCCCAT	ATGGGGTTTGGATT A
Gorai.004G080000.1	Plus	9.44	277	T CACCCACAGACCAT	T CACCCACAGACCAT
Gorai.004G080000.2	Plus	9.44	66	T CACCCACAGACCAT	T CACCCACAGACCAT
Gorai.004G080000.3	Plus	9.44	66	T CACCCACAGACCAT	T CACCCACAGACCAT
Gorai.007G221400.3	Minus	9.44	1906	T CAACAACAGCCCAT	ATGGGCTGTTGTTG A
Gorai.007G221400.5	Minus	9.44	1707	T CAACAACAGCCCAT	ATGGGCTGTTGTTG A
Gorai.013G117700.1	Minus	9.44	481	T CACCCAAAGCCCAT	ATGGGCTTTGGGTG A
Gorai.013G117700.2	Minus	9.44	123	T CACCCAAAGCCCAT	ATGGGCTTTGGGTG A
Gorai.009G169000.1	Plus	9.48	375	T CATCCTCAGCCCCT	T CATCCTCAGCCCCT
Gorai.007G132600.1	Plus	9.49	713	T CATCATCAACCCAT	T CATCATCAACCCAT
Gorai.007G132600.2	Plus	9.49	914	T CATCATCAACCCAT	T CATCATCAACCCAT
Gorai.007G132600.3	Plus	9.49	914	T CATCATCAACCCAT	T CATCATCAACCCAT
Gorai.007G132600.4	Plus	9.49	914	T CATCATCAACCCAT	T CATCATCAACCCAT
Gorai.007G132600.5	Plus	9.49	713	T CATCATCAACCCAT	T CATCATCAACCCAT
Gorai.007G213900.1	Plus	9.49	1074	T CTTCCAAAACCCAT	T CTTCCAAAACCCAT
Gorai.008G150400.1	Plus	9.49	804	T AATCCACTACCCAT	T AATCCACTACCCAT
Gorai.008G256500.1	Minus	9.49	299	T CATCATCAACCCAT	ATGGGTTGATGATG A
Gorai.008G256500.2	Minus	9.49	529	T CATCATCAACCCAT	ATGGGTTGATGATG A
Gorai.008G256500.3	Minus	9.49	429	T CATCATCAACCCAT	ATGGGTTGATGATG A
Gorai.008G256500.4	Minus	9.49	429	T CATCATCAACCCAT	ATGGGTTGATGATG A
Gorai.008G256500.5	Minus	9.49	429	T CATCATCAACCCAT	ATGGGTTGATGATG A
Gorai.008G256500.6	Minus	9.49	429	T CATCATCAACCCAT	ATGGGTTGATGATG A
Gorai.008G288600.4	Plus	9.49	1226	T CATCCGCAACCAAT	T CATCCGCAACCAAT
Gorai.001G120800.1	Plus	9.5	1216	T CATCCACAGCGCCT	T CATCCACAGCGCCT
Gorai.001G120800.2	Plus	9.5	1036	T CATCCACAGCGCCT	T CATCCACAGCGCCT
Gorai.001G120900.1	Minus	9.5	391	T CATCCACAGCGCCT	AGGCGCTGTGGATG A
Gorai.001G120900.2	Minus	9.5	1056	T CATCCACAGCGCCT	AGGCGCTGTGGATG A
Gorai.001G120900.3	Minus	9.5	302	T CATCCACAGCGCCT	AGGCGCTGTGGATG A
Gorai.001G120900.4	Minus	9.5	302	T CATCCACAGCGCCT	AGGCGCTGTGGATG A
Gorai.009G384700.1	Plus	9.5	857	T CAACCCCAACCCGA	T CAACCCCAACCCGA
Gorai.009G384900.1	Plus	9.5	815	T CAACCCCAACCCGA	T CAACCCCAACCCGA
Gorai.009G385100.1	Plus	9.5	931	T CAACCCCAACCCGA	T CAACCCCAACCCGA
Gorai.010G084600.1	Plus	9.5	325	T CCACCACAACCCGA	T CCACCACAACCCGA
Gorai.010G084600.2	Plus	9.5	343	T CCACCACAACCCGA	T CCACCACAACCCGA
Gorai.001G034600.1	Plus	9.51	511	T CATGCACAACACAT	T CATGCACAACACAT
Gorai.001G034600.2	Plus	9.51	367	T CATGCACAACACAT	T CATGCACAACACAT
Gorai.001G034600.3	Plus	9.51	334	T CATGCACAACACAT	T CATGCACAACACAT
Gorai.001G034600.4	Plus	9.51	334	T CATGCACAACACAT	T CATGCACAACACAT
Gorai.007G018300.1	Minus	9.51	590	T AATCCACAACCGAT	ATCGGTTGTGGATT A
Gorai.007G340900.1	Plus	9.51	895	T CATCGAAAACCCAT	T CATCGAAAACCCAT
Gorai.008G042600.1	Plus	9.51	3517	T CATCCAAAAGCCAT	T CATCCAAAAGCCAT
Gorai.012G033100.1	Plus	9.53	11	T CCACCCCAACCCGT	T CCACCCCAACCCGT
Gorai.001G100900.1	Minus	9.54	508	T CAACCACCACCCTT	AAGGGTGGTGGTTG A
Gorai.001G131400.2	Plus	9.54	1348	T CCTCCACAACCCTC	T CCTCCACAACCCTC
Gorai.003G001900.1	Plus	9.54	605	T CCTCCACAACCCTA	T CCTCCACAACCCTA
Gorai.003G001900.2	Plus	9.54	476	T CCTCCACAACCCTA	T CCTCCACAACCCTA
Gorai.003G001900.3	Plus	9.54	215	T CCTCCACAACCCTA	T CCTCCACAACCCTA
Gorai.002G056900.1	Plus	9.57	595	T CCTCCCCAACCCTT	T CCTCCCCAACCCTT
Gorai.006G204200.1	Plus	9.57	931	T CCTCCCCAACCCTT	T CCTCCCCAACCCTT
Gorai.006G204200.2	Plus	9.57	755	T CCTCCCCAACCCTT	T CCTCCCCAACCCTT
Gorai.010G105800.1	Plus	9.57	296	T CCTCCCCAACCCTT	T CCTCCCCAACCCTT
Gorai.012G026400.1	Plus	9.57	449	T CCTCCCCAACCCTT	T CCTCCCCAACCCTT
Gorai.012G071400.1	Minus	9.57	642	T CCTCCCCAACCCTT	AAGGGTTGGGGAGG A
Gorai.009G170400.4	Minus	9.63	50	T CAACCACACCCCCC	GGGGGGTGTGGTTG A
Gorai.005G071000.1	Plus	9.67	80	T CACCCCCACCCCCT	T CACCCCCACCCCCT
Gorai.005G071000.2	Plus	9.67	664	T CACCCCCACCCCCT	T CACCCCCACCCCCT
Gorai.005G071100.1	Minus	9.67	546	T CACCCCCACCCCCT	AGGGGGTGGGGGTG A
Gorai.009G251600.1	Plus	9.67	780	T CCACCACACCCCCT	T CCACCACACCCCCT
Gorai.009G203700.1	Minus	9.69	219	T CATCCACAACCTGG	CCAGGTTGTGGATG A
Gorai.009G203700.2	Minus	9.69	203	T CATCCACAACCTGG	CCAGGTTGTGGATG A
Gorai.009G203700.3	Minus	9.69	163	T CATCCACAACCTGG	CCAGGTTGTGGATG A
Gorai.003G084300.1	Plus	9.7	827	T CACCCACCACCCAC	T CACCCACCACCCAC
Gorai.003G084300.2	Plus	9.7	827	T CACCCACCACCCAC	T CACCCACCACCCAC
Gorai.003G084300.3	Plus	9.7	827	T CACCCACCACCCAC	T CACCCACCACCCAC
Gorai.007G350300.1	Plus	9.7	426	T CATCCCCCCCCCCT	T CATCCCCCCCCCCT
Gorai.008G117200.1	Plus	9.7	615	T CCCCCACAACCCAA	T CCCCCACAACCCAA
Gorai.008G117200.2	Plus	9.7	1249	T CCCCCACAACCCAA	T CCCCCACAACCCAA
Gorai.008G117200.3	Plus	9.7	616	T CCCCCACAACCCAA	T CCCCCACAACCCAA
Gorai.008G117200.4	Plus	9.7	615	T CCCCCACAACCCAA	T CCCCCACAACCCAA
Gorai.008G117200.5	Plus	9.7	615	T CCCCCACAACCCAA	T CCCCCACAACCCAA
Gorai.008G117200.6	Plus	9.7	615	T CCCCCACAACCCAA	T CCCCCACAACCCAA
Gorai.008G117200.7	Plus	9.7	615	T CCCCCACAACCCAA	T CCCCCACAACCCAA
Gorai.008G195000.1	Plus	9.7	136	T CATCCCCCCCCCCT	T CATCCCCCCCCCCT
Gorai.008G252200.1	Plus	9.7	2037	T CAACCCCAACCCAC	T CAACCCCAACCCAC
Gorai.009G045100.1	Plus	9.7	813	T CACCCACCACCCAC	T CACCCACCACCCAC
Gorai.009G045100.2	Plus	9.7	884	T CACCCACCACCCAC	T CACCCACCACCCAC
Gorai.013G184200.1	Minus	9.7	1202	T CAACCACCACCCAA	TTGGGTGGTGGTTG A
Gorai.013G184200.2	Minus	9.7	1100	T CAACCACCACCCAA	TTGGGTGGTGGTTG A
Gorai.013G184200.3	Minus	9.7	1100	T CAACCACCACCCAA	TTGGGTGGTGGTTG A
Gorai.013G184200.4	Minus	9.7	1100	T CAACCACCACCCAA	TTGGGTGGTGGTTG A
Gorai.001G176500.1	Plus	9.73	9	T CCACCACCACCCAT	T CCACCACCACCCAT
Gorai.007G152300.1	Plus	9.73	1086	T CCTCCACCACCCAA	T CCTCCACCACCCAA
Gorai.007G161000.1	Plus	9.73	126	T CCTCCCCAACCCAC	T CCTCCCCAACCCAC
Gorai.007G161000.2	Plus	9.73	125	T CCTCCCCAACCCAC	T CCTCCCCAACCCAC
Gorai.009G082900.3	Minus	9.73	2124	T CCTCCCCAACCCAC	GTGGGTTGGGGAGG A
Gorai.009G082900.4	Minus	9.73	939	T CCTCCCCAACCCAC	GTGGGTTGGGGAGG A
Gorai.010G196200.1	Minus	9.73	134	T CCACCACCACCCAT	ATGGGTGGTGGTGG A
Gorai.012G118100.1	Minus	9.73	456	T CCACCACCACCCAT	ATGGGTGGTGGTGG A
Gorai.012G118100.2	Minus	9.73	456	T CCACCACCACCCAT	ATGGGTGGTGGTGG A
Gorai.012G118100.3	Minus	9.73	456	T CCACCACCACCCAT	ATGGGTGGTGGTGG A
Gorai.012G118100.4	Minus	9.73	456	T CCACCACCACCCAT	ATGGGTGGTGGTGG A
Gorai.012G118100.5	Minus	9.73	456	T CCACCACCACCCAT	ATGGGTGGTGGTGG A
Gorai.003G028500.1	Plus	9.76	170	T CACCTACAACCCCT	T CACCTACAACCCCT
Gorai.004G238500.2	Minus	9.76	1607	T CATTCACAACCCCA	TGGGGTTGTGAATG A
Gorai.006G190000.1	Minus	9.76	40	T CATCAACAGCCAAT	ATTGGCTGTTGATG A
Gorai.010G105100.1	Plus	9.76	523	T CACTCACAACCCCT	T CACTCACAACCCCT
Gorai.010G229200.1	Plus	9.76	1633	T CATCCACAACCTCA	T CATCCACAACCTCA
Gorai.011G082600.1	Minus	9.76	554	T CATCCAAAGACCAT	ATGGTCTTTGGATG A
Gorai.011G204700.2	Plus	9.76	298	T CACCCACAACCTCT	T CACCCACAACCTCT
Gorai.011G289900.1	Plus	9.76	852	T AATCCACAGCACAT	T AATCCACAGCACAT
Gorai.011G289900.2	Plus	9.76	852	T AATCCACAGCACAT	T AATCCACAGCACAT
Gorai.013G022900.2	Minus	9.76	77	T AATACACAGCCCAT	ATGGGCTGTGTATT A
Gorai.008G047400.1	Plus	9.77	868	T CATCCCCATCCCCT	T CATCCCCATCCCCT
Gorai.008G047400.2	Plus	9.77	868	T CATCCCCATCCCCT	T CATCCCCATCCCCT
Gorai.008G047400.3	Plus	9.77	868	T CATCCCCATCCCCT	T CATCCCCATCCCCT
Gorai.008G047400.4	Plus	9.77	300	T CATCCCCATCCCCT	T CATCCCCATCCCCT
Gorai.008G047400.5	Plus	9.77	208	T CATCCCCATCCCCT	T CATCCCCATCCCCT
Gorai.008G047400.6	Plus	9.77	208	T CATCCCCATCCCCT	T CATCCCCATCCCCT
Gorai.008G047400.7	Plus	9.77	208	T CATCCCCATCCCCT	T CATCCCCATCCCCT
Gorai.003G049600.3	Minus	9.78	1362	T CAACCACAACACGC	GCGTGTTGTGGTTG A
Gorai.006G240900.1	Plus	9.78	3	T CAACAACAACCCGC	T CAACAACAACCCGC
Gorai.007G192400.1	Plus	9.78	984	T CACCCAAAACCCGA	T CACCCAAAACCCGA
Gorai.007G347500.1	Plus	9.78	886	T CAACCAAAACCCGC	T CAACCAAAACCCGC
Gorai.007G347500.2	Plus	9.78	760	T CAACCAAAACCCGC	T CAACCAAAACCCGC
Gorai.007G347500.3	Plus	9.78	674	T CAACCAAAACCCGC	T CAACCAAAACCCGC
Gorai.011G141500.7	Minus	9.78	650	T CACCCACAAACCGA	TCGGTTTGTGGGTG A
Gorai.004G180500.1	Plus	9.79	1109	T CCTCCACAATCCCT	T CCTCCACAATCCCT
Gorai.004G180500.2	Plus	9.79	1105	T CCTCCACAATCCCT	T CCTCCACAATCCCT
Gorai.005G073900.1	Minus	9.79	1086	T CATCCACCACCTCT	AGAGGTGGTGGATG A
Gorai.013G080200.1	Minus	9.79	812	T CATCCATCACCCCT	AGGGGTGATGGATG A
Gorai.013G087600.1	Plus	9.79	494	T CATCCCCAACTCCT	T CATCCCCAACTCCT
Gorai.N026300.1	Minus	9.79	283	T CATCCCCAATCCCT	AGGGATTGGGGATG A
Gorai.004G113200.1	Plus	9.82	282	T CAACCCCAAACCGT	T CAACCCCAAACCGT
Gorai.005G117100.1	Plus	9.82	4	T AAACCACAACCCTT	T AAACCACAACCCTT
Gorai.005G117100.2	Plus	9.82	85	T AAACCACAACCCTT	T AAACCACAACCCTT
Gorai.005G163200.1	Minus	9.82	220	T CATCCAAAACCCTA	TAGGGTTTTGGATG A
Gorai.006G121900.1	Minus	9.82	1330	T CATCCAAAACCCTA	TAGGGTTTTGGATG A
Gorai.006G121900.2	Minus	9.82	1081	T CATCCAAAACCCTA	TAGGGTTTTGGATG A
Gorai.006G121900.3	Minus	9.82	35	T CATCCAAAACCCTA	TAGGGTTTTGGATG A
Gorai.006G183100.1	Plus	9.82	745	T CATCCAAAACCCTC	T CATCCAAAACCCTC
Gorai.006G183100.2	Plus	9.82	745	T CATCCAAAACCCTC	T CATCCAAAACCCTC
Gorai.006G183100.3	Plus	9.82	630	T CATCCAAAACCCTC	T CATCCAAAACCCTC
Gorai.006G183100.4	Plus	9.82	630	T CATCCAAAACCCTC	T CATCCAAAACCCTC
Gorai.006G199100.1	Plus	9.82	403	T CATCCAAAACCCTA	T CATCCAAAACCCTA
Gorai.009G024100.1	Minus	9.82	1537	T CATCCACAACCATA	TATGGTTGTGGATG A
Gorai.009G024100.2	Minus	9.82	1642	T CATCCACAACCATA	TATGGTTGTGGATG A
Gorai.009G024100.3	Minus	9.82	1642	T CATCCACAACCATA	TATGGTTGTGGATG A
Gorai.009G024100.4	Minus	9.82	1537	T CATCCACAACCATA	TATGGTTGTGGATG A
Gorai.009G024100.5	Minus	9.82	1537	T CATCCACAACCATA	TATGGTTGTGGATG A
Gorai.009G024100.6	Minus	9.82	1537	T CATCCACAACCATA	TATGGTTGTGGATG A
Gorai.009G024100.7	Minus	9.82	1537	T CATCCACAACCATA	TATGGTTGTGGATG A
Gorai.009G024100.8	Minus	9.82	1537	T CATCCACAACCATA	TATGGTTGTGGATG A
Gorai.009G328600.3	Minus	9.82	1756	T CATCCCAAACCCGC	GCGGGTTTGGGATG A
Gorai.009G328600.4	Minus	9.82	1756	T CATCCCAAACCCGC	GCGGGTTTGGGATG A
Gorai.012G030100.1	Minus	9.82	53	T CATCCACACCTCGC	GCGAGGTGTGGATG A
Gorai.013G106800.1	Minus	9.82	172	T CAACCACAACCATT	AATGGTTGTGGTTG A
Gorai.009G180400.2	Minus	9.83	1308	T CATCAACAACCCCG	CGGGGTTGTTGATG A
Gorai.009G180400.3	Minus	9.83	667	T CATCAACAACCCCG	CGGGGTTGTTGATG A
Gorai.002G019100.1	Minus	9.85	435	T CCTCCACCACCAGT	ACTGGTGGTGGAGG A
Gorai.003G045200.1	Minus	9.85	403	T CCTCCACCACCAGT	ACTGGTGGTGGAGG A
Gorai.005G081100.1	Minus	9.85	518	T CCTCCACCACCAGT	ACTGGTGGTGGAGG A
Gorai.011G082700.1	Minus	9.85	877	T CCTCCCCAACCAGT	ACTGGTTGGGGAGG A
Gorai.011G245300.1	Minus	9.85	740	T CATCCCCACCTCGT	ACGAGGTGGGGATG A
Gorai.011G245300.2	Minus	9.85	651	T CATCCCCACCTCGT	ACGAGGTGGGGATG A
Gorai.012G003500.1	Plus	9.85	1083	T CATCCCCACCCTGT	T CATCCCCACCCTGT
Gorai.012G003500.2	Plus	9.85	1122	T CATCCCCACCCTGT	T CATCCCCACCCTGT
Gorai.012G003500.3	Plus	9.85	86	T CATCCCCACCCTGT	T CATCCCCACCCTGT
Gorai.002G245200.4	Plus	9.86	875	T CCTCCACAAACCTT	T CCTCCACAAACCTT
Gorai.005G245500.1	Minus	9.86	938	T CATCAACCACCCTT	AAGGGTGGTTGATG A
Gorai.006G091600.1	Minus	9.86	1542	T CATCCACCAACCTT	AAGGTTGGTGGATG A
Gorai.006G091600.2	Minus	9.86	1544	T CATCCACCAACCTT	AAGGTTGGTGGATG A
Gorai.006G091600.3	Minus	9.86	1544	T CATCCACCAACCTT	AAGGTTGGTGGATG A
Gorai.006G091600.4	Minus	9.86	1542	T CATCCACCAACCTT	AAGGTTGGTGGATG A
Gorai.006G091600.5	Minus	9.86	1403	T CATCCACCAACCTT	AAGGTTGGTGGATG A
Gorai.006G091600.6	Minus	9.86	1403	T CATCCACCAACCTT	AAGGTTGGTGGATG A
Gorai.006G091600.7	Minus	9.86	498	T CATCCACCAACCTT	AAGGTTGGTGGATG A
Gorai.007G365500.1	Plus	9.86	629	T CATCCACCACACTT	T CATCCACCACACTT
Gorai.008G019800.1	Plus	9.86	899	T CATCCAACACCCTT	T CATCCAACACCCTT
Gorai.008G019800.2	Plus	9.86	1302	T CATCCAACACCCTT	T CATCCAACACCCTT
Gorai.008G019800.3	Plus	9.86	1086	T CATCCAACACCCTT	T CATCCAACACCCTT
Gorai.008G019800.4	Plus	9.86	899	T CATCCAACACCCTT	T CATCCAACACCCTT
Gorai.008G019800.5	Plus	9.86	899	T CATCCAACACCCTT	T CATCCAACACCCTT
Gorai.011G035500.1	Plus	9.86	378	T CATCCACCACCATT	T CATCCACCACCATT
Gorai.011G035500.2	Plus	9.86	729	T CATCCACCACCATT	T CATCCACCACCATT
Gorai.011G035500.3	Plus	9.86	729	T CATCCACCACCATT	T CATCCACCACCATT
Gorai.011G035500.4	Plus	9.86	729	T CATCCACCACCATT	T CATCCACCACCATT
Gorai.011G035500.5	Plus	9.86	729	T CATCCACCACCATT	T CATCCACCACCATT
Gorai.011G035500.6	Plus	9.86	729	T CATCCACCACCATT	T CATCCACCACCATT
Gorai.011G035500.7	Plus	9.86	729	T CATCCACCACCATT	T CATCCACCACCATT
Gorai.011G035500.8	Plus	9.86	729	T CATCCACCACCATT	T CATCCACCACCATT
Gorai.011G035500.9	Plus	9.86	729	T CATCCACCACCATT	T CATCCACCACCATT
Gorai.013G113100.1	Plus	9.86	1148	T CCTCCAAAACCCTT	T CCTCCAAAACCCTT
Gorai.013G113100.3	Plus	9.86	1148	T CCTCCAAAACCCTT	T CCTCCAAAACCCTT
Gorai.013G113100.6	Plus	9.86	1118	T CCTCCAAAACCCTT	T CCTCCAAAACCCTT
Gorai.011G086700.1	Minus	9.89	127	T CATCCACAACTCAG	CTGAGTTGTGGATG A
Gorai.001G177800.1	Minus	9.94	768	T CATCCACAATCTGT	ACAGATTGTGGATG A
Gorai.008G161300.1	Plus	9.94	1593	T CATCTACAACCTGT	T CATCTACAACCTGT
Gorai.008G161300.2	Plus	9.94	1293	T CATCTACAACCTGT	T CATCTACAACCTGT
Gorai.008G161300.3	Plus	9.94	1271	T CATCTACAACCTGT	T CATCTACAACCTGT
Gorai.008G161300.4	Plus	9.94	344	T CATCTACAACCTGT	T CATCTACAACCTGT
Gorai.011G129900.2	Plus	9.94	1045	T CATCCACAATCTGT	T CATCCACAATCTGT
Gorai.003G142900.1	Plus	9.95	25	T CATCAACACCCCCC	T CATCAACACCCCCC
Gorai.005G079700.1	Plus	9.95	1008	T CAACCAAACCCCCT	T CAACCAAACCCCCT
Gorai.002G216700.2	Minus	9.98	2778	T AAACCACAACCCAA	TTGGGTTGTGGTTT A
Gorai.002G216700.3	Minus	9.98	2712	T AAACCACAACCCAA	TTGGGTTGTGGTTT A
Gorai.002G216700.4	Minus	9.98	2712	T AAACCACAACCCAA	TTGGGTTGTGGTTT A
Gorai.002G216700.5	Minus	9.98	2712	T AAACCACAACCCAA	TTGGGTTGTGGTTT A
Gorai.002G216700.6	Minus	9.98	2712	T AAACCACAACCCAA	TTGGGTTGTGGTTT A
Gorai.002G216700.7	Minus	9.98	2522	T AAACCACAACCCAA	TTGGGTTGTGGTTT A
Gorai.002G216700.8	Minus	9.98	1603	T AAACCACAACCCAA	TTGGGTTGTGGTTT A
Gorai.004G236200.1	Plus	9.98	1188	T CAACCAAAACCCAC	T CAACCAAAACCCAC
Gorai.004G236200.2	Plus	9.98	1074	T CAACCAAAACCCAC	T CAACCAAAACCCAC
Gorai.004G236200.3	Plus	9.98	1074	T CAACCAAAACCCAC	T CAACCAAAACCCAC
Gorai.004G236200.4	Plus	9.98	1074	T CAACCAAAACCCAC	T CAACCAAAACCCAC
Gorai.004G236200.5	Plus	9.98	1074	T CAACCAAAACCCAC	T CAACCAAAACCCAC
Gorai.005G102000.1	Minus	9.98	861	T CACCCACAACACAC	GTGTGTTGTGGGTG A
Gorai.006G267300.1	Plus	9.98	403	T CAACAACAACCCAA	T CAACAACAACCCAA
Gorai.006G267300.2	Plus	9.98	48	T CAACAACAACCCAA	T CAACAACAACCCAA
Gorai.007G240100.1	Minus	9.98	189	T CACCCAAAACCCAA	TTGGGTTTTGGGTG A
Gorai.008G002800.1	Plus	9.98	1098	T CACCCACAAACCAC	T CACCCACAAACCAC
Gorai.008G002800.2	Plus	9.98	1039	T CACCCACAAACCAC	T CACCCACAAACCAC
Gorai.008G002800.3	Plus	9.98	1039	T CACCCACAAACCAC	T CACCCACAAACCAC
Gorai.008G002800.4	Plus	9.98	1039	T CACCCACAAACCAC	T CACCCACAAACCAC
Gorai.008G070000.1	Plus	9.98	802	T CAACCAAAACCCAA	T CAACCAAAACCCAA
Gorai.009G102400.1	Minus	9.98	1394	T CACACACAACCCAC	GTGGGTTGTGTGTG A
Gorai.009G102400.2	Minus	9.98	1394	T CACACACAACCCAC	GTGGGTTGTGTGTG A
Gorai.009G102400.3	Minus	9.98	1394	T CACACACAACCCAC	GTGGGTTGTGTGTG A
Gorai.009G102400.4	Minus	9.98	1394	T CACACACAACCCAC	GTGGGTTGTGTGTG A
Gorai.009G102400.5	Minus	9.98	1394	T CACACACAACCCAC	GTGGGTTGTGTGTG A
Gorai.009G102400.6	Minus	9.98	1394	T CACACACAACCCAC	GTGGGTTGTGTGTG A
Gorai.009G102400.7	Minus	9.98	1394	T CACACACAACCCAC	GTGGGTTGTGTGTG A
Gorai.009G102400.8	Minus	9.98	1394	T CACACACAACCCAC	GTGGGTTGTGTGTG A
Gorai.009G104900.1	Plus	9.98	166	T CAACCACAAACCAA	T CAACCACAAACCAA
Gorai.009G104900.2	Plus	9.98	217	T CAACCACAAACCAA	T CAACCACAAACCAA
Gorai.009G104900.3	Plus	9.98	215	T CAACCACAAACCAA	T CAACCACAAACCAA
Gorai.009G156200.1	Plus	9.98	907	T CAACCAAAACCCAA	T CAACCAAAACCCAA
Gorai.009G158600.1	Plus	9.98	858	T CAACCACAACCAAA	T CAACCACAACCAAA
Gorai.009G158600.2	Plus	9.98	858	T CAACCACAACCAAA	T CAACCACAACCAAA
Gorai.009G158600.3	Plus	9.98	858	T CAACCACAACCAAA	T CAACCACAACCAAA
Gorai.009G158600.4	Plus	9.98	858	T CAACCACAACCAAA	T CAACCACAACCAAA
Gorai.009G158600.5	Plus	9.98	858	T CAACCACAACCAAA	T CAACCACAACCAAA
Gorai.009G158600.6	Plus	9.98	858	T CAACCACAACCAAA	T CAACCACAACCAAA
Gorai.009G158600.7	Plus	9.98	858	T CAACCACAACCAAA	T CAACCACAACCAAA
Gorai.009G158600.8	Plus	9.98	858	T CAACCACAACCAAA	T CAACCACAACCAAA
Gorai.009G162900.1	Plus	9.98	493	T CACCCAAAACCCAA	T CACCCAAAACCCAA
Gorai.009G162900.2	Plus	9.98	493	T CACCCAAAACCCAA	T CACCCAAAACCCAA
Gorai.009G201800.1	Minus	9.98	1637	T CAACCACAACCAAA	TTTGGTTGTGGTTG A
Gorai.009G326300.1	Plus	9.98	557	T CAACCACAACACAA	T CAACCACAACACAA
Gorai.010G183000.1	Plus	9.98	648	T CACCCAAAACCCAA	T CACCCAAAACCCAA
Gorai.010G183000.2	Plus	9.98	909	T CACCCAAAACCCAA	T CACCCAAAACCCAA
Gorai.009G180000.1	Plus	9.99	349	T ACTCCACACCCCCT	T ACTCCACACCCCCT
Gorai.007G223500.1	Minus	10.01	805	T CATCCCCAGCCCCC	GGGGGCTGGGGATG A
Gorai.001G002700.1	Minus	10.02	353	T CATCCACCACCAAC	GTTGGTGGTGGATG A
Gorai.001G066100.1	Plus	10.02	1194	T CAACCACACCTCAT	T CAACCACACCTCAT
Gorai.001G066100.2	Plus	10.02	1090	T CAACCACACCTCAT	T CAACCACACCTCAT
Gorai.001G147000.1	Minus	10.02	813	T ACACCACAACCCAT	ATGGGTTGTGGTGT A
Gorai.002G001700.1	Minus	10.02	895	T CAAACCCAACCCAT	ATGGGTTGGGTTTG A
Gorai.002G001700.2	Minus	10.02	895	T CAAACCCAACCCAT	ATGGGTTGGGTTTG A
Gorai.002G001700.3	Minus	10.02	895	T CAAACCCAACCCAT	ATGGGTTGGGTTTG A
Gorai.002G001800.1	Plus	10.02	166	T CAAACCCAACCCAT	T CAAACCCAACCCAT
Gorai.002G189000.1	Plus	10.02	484	T CAATCACACCCCAT	T CAATCACACCCCAT
Gorai.002G195500.1	Plus	10.02	858	T CATCAACCACCCAA	T CATCAACCACCCAA
Gorai.002G195500.2	Plus	10.02	608	T CATCAACCACCCAA	T CATCAACCACCCAA
Gorai.004G037400.1	Minus	10.02	202	T CAAACACCACCCAT	ATGGGTGGTGTTTG A
Gorai.004G145600.1	Minus	10.02	860	T CAAACACCACCCAT	ATGGGTGGTGTTTG A
Gorai.004G145700.1	Plus	10.02	1377	T CAAACACCACCCAT	T CAAACACCACCCAT
Gorai.004G145700.2	Plus	10.02	1377	T CAAACACCACCCAT	T CAAACACCACCCAT
Gorai.004G149700.1	Plus	10.02	148	T CATCCACCACACAC	T CATCCACCACACAC
Gorai.004G179600.1	Minus	10.02	1764	T CAACCACCACCAAT	ATTGGTGGTGGTTG A
Gorai.004G195400.1	Plus	10.02	1056	T CACCCAACACCCAT	T CACCCAACACCCAT
Gorai.004G195400.2	Plus	10.02	1056	T CACCCAACACCCAT	T CACCCAACACCCAT
Gorai.004G209600.4	Minus	10.02	1742	T CATCCATACCCCAA	TTGGGGTATGGATG A
Gorai.006G020600.1	Minus	10.02	297	T CCCCAACAACCCAT	ATGGGTTGTTGGGG A
Gorai.006G169400.1	Minus	10.02	998	T CATCCCCAACCAAA	TTTGGTTGGGGATG A
Gorai.007G207500.1	Plus	10.02	736	T CACCCCCAACACAT	T CACCCCCAACACAT
Gorai.007G242600.1	Minus	10.02	1037	T CCTCCACAACCAAA	TTTGGTTGTGGAGG A
Gorai.007G251100.1	Minus	10.02	305	T CAAACACCACCCAT	ATGGGTGGTGTTTG A
Gorai.009G128300.1	Minus	10.02	156	T CATCAACCACCCAC	GTGGGTGGTTGATG A
Gorai.009G128300.2	Minus	10.02	156	T CATCAACCACCCAC	GTGGGTGGTTGATG A
Gorai.009G301900.5	Plus	10.02	899	T AAACCACCACCCAT	T AAACCACCACCCAT
Gorai.011G173000.1	Plus	10.02	755	T CATCCCCAACCAAA	T CATCCCCAACCAAA
Gorai.012G020100.2	Minus	10.02	1586	T CCTCCAAAACCCAA	TTGGGTTTTGGAGG A
Gorai.013G168500.1	Plus	10.02	4332	T CCCCAACAACCCAT	T CCCCAACAACCCAT
Gorai.013G224700.1	Plus	10.02	40	T CATCCACACTCCAC	T CATCCACACTCCAC
Gorai.013G249500.1	Minus	10.02	358	T CCAACACAACCCAT	ATGGGTTGTGTTGG A
Gorai.008G001000.1	Plus	10.03	4667	T CTCCCACAACCCCT	T CTCCCACAACCCCT
Gorai.008G001000.2	Plus	10.03	4667	T CTCCCACAACCCCT	T CTCCCACAACCCCT
Gorai.008G001000.3	Plus	10.03	4667	T CTCCCACAACCCCT	T CTCCCACAACCCCT
Gorai.002G215100.1	Plus	10.05	1095	T CAACCACAACGCCT	T CAACCACAACGCCT
Gorai.002G215100.2	Plus	10.05	1078	T CAACCACAACGCCT	T CAACCACAACGCCT
Gorai.002G215100.3	Plus	10.05	1078	T CAACCACAACGCCT	T CAACCACAACGCCT
Gorai.002G215100.4	Plus	10.05	1078	T CAACCACAACGCCT	T CAACCACAACGCCT
Gorai.002G215100.5	Plus	10.05	1078	T CAACCACAACGCCT	T CAACCACAACGCCT
Gorai.002G215100.6	Plus	10.05	157	T CAACCACAACGCCT	T CAACCACAACGCCT
Gorai.002G215100.7	Plus	10.05	1078	T CAACCACAACGCCT	T CAACCACAACGCCT
Gorai.002G215100.8	Plus	10.05	1078	T CAACCACAACGCCT	T CAACCACAACGCCT
Gorai.002G256800.1	Minus	10.05	2385	T ACTCCCCAACCCAT	ATGGGTTGGGGAGT A
Gorai.003G141000.1	Minus	10.05	761	T GATCCACAACCCCA	TGGGGTTGTGGATC A
Gorai.003G141000.2	Minus	10.05	701	T GATCCACAACCCCA	TGGGGTTGTGGATC A
Gorai.006G129200.2	Plus	10.05	6560	T CATGCACAACCCCA	T CATGCACAACCCCA
Gorai.006G129200.3	Plus	10.05	279	T CATGCACAACCCCA	T CATGCACAACCCCA
Gorai.006G129200.4	Plus	10.05	279	T CATGCACAACCCCA	T CATGCACAACCCCA
Gorai.006G176200.1	Minus	10.05	373	T CATCCCCACTCCAT	ATGGAGTGGGGATG A
Gorai.008G096100.1	Minus	10.05	3749	T CATGCACAACCCCA	TGGGGTTGTGCATG A
Gorai.008G096100.2	Minus	10.05	3636	T CATGCACAACCCCA	TGGGGTTGTGCATG A
Gorai.008G096100.3	Minus	10.05	3374	T CATGCACAACCCCA	TGGGGTTGTGCATG A
Gorai.008G096100.4	Minus	10.05	3374	T CATGCACAACCCCA	TGGGGTTGTGCATG A
Gorai.008G096100.5	Minus	10.05	3374	T CATGCACAACCCCA	TGGGGTTGTGCATG A
Gorai.008G096100.6	Minus	10.05	3374	T CATGCACAACCCCA	TGGGGTTGTGCATG A
Gorai.008G222500.1	Plus	10.05	968	T CATACACATCCCCT	T CATACACATCCCCT
Gorai.009G003000.2	Minus	10.05	3947	T CATCCACATCCACT	AGTGGATGTGGATG A
Gorai.009G417300.1	Minus	10.05	280	T CATCCACCCTCCAT	ATGGAGGGTGGATG A
Gorai.009G417300.2	Minus	10.05	173	T CATCCACCCTCCAT	ATGGAGGGTGGATG A
Gorai.009G417300.3	Minus	10.05	144	T CATCCACCCTCCAT	ATGGAGGGTGGATG A
Gorai.010G115400.1	Plus	10.05	578	T CCTCACCAACCCAT	T CCTCACCAACCCAT
Gorai.010G179400.1	Plus	10.05	558	T TATCCCCACCCCAT	T TATCCCCACCCCAT
Gorai.010G179400.2	Plus	10.05	523	T TATCCCCACCCCAT	T TATCCCCACCCCAT
Gorai.010G179400.3	Plus	10.05	517	T TATCCCCACCCCAT	T TATCCCCACCCCAT
Gorai.010G179400.4	Plus	10.05	517	T TATCCCCACCCCAT	T TATCCCCACCCCAT
Gorai.010G179400.5	Plus	10.05	517	T TATCCCCACCCCAT	T TATCCCCACCCCAT
Gorai.010G179400.6	Plus	10.05	517	T TATCCCCACCCCAT	T TATCCCCACCCCAT
Gorai.013G061100.5	Plus	10.05	290	T TCTCCACACCCCAT	T TCTCCACACCCCAT
Gorai.013G209800.1	Minus	10.05	610	T CATCAACATCCCCT	AGGGGATGTTGATG A
Gorai.013G215100.1	Minus	10.05	23	T CATCTCCACCCCAT	ATGGGGTGGAGATG A
Gorai.013G215100.2	Minus	10.05	23	T CATCTCCACCCCAT	ATGGGGTGGAGATG A
Gorai.001G013500.1	Minus	10.08	1549	T CATATACAACCCCT	AGGGGTTGTATATG A
Gorai.001G013500.2	Minus	10.08	963	T CATATACAACCCCT	AGGGGTTGTATATG A
Gorai.001G013500.3	Minus	10.08	963	T CATATACAACCCCT	AGGGGTTGTATATG A
Gorai.005G232200.1	Plus	10.08	17	T CATTCACAACCACT	T CATTCACAACCACT
Gorai.006G167100.1	Plus	10.08	124	T CATTCACAAACCCT	T CATTCACAAACCCT
Gorai.006G167100.2	Plus	10.08	186	T CATTCACAAACCCT	T CATTCACAAACCCT
Gorai.006G167100.3	Plus	10.08	186	T CATTCACAAACCCT	T CATTCACAAACCCT
Gorai.007G202300.1	Plus	10.08	720	T CATCAATAACCCCT	T CATCAATAACCCCT
Gorai.008G012200.1	Minus	10.08	572	T TATCCACAACACCT	AGGTGTTGTGGATA A
Gorai.010G127500.1	Plus	10.08	1217	T CATACATAACCCCT	T CATACATAACCCCT
Gorai.010G127500.2	Plus	10.08	1217	T CATACATAACCCCT	T CATACATAACCCCT
Gorai.010G127500.3	Plus	10.08	1217	T CATACATAACCCCT	T CATACATAACCCCT
Gorai.010G127500.4	Plus	10.08	1217	T CATACATAACCCCT	T CATACATAACCCCT
Gorai.010G127500.5	Plus	10.08	306	T CATACATAACCCCT	T CATACATAACCCCT
Gorai.012G148800.1	Minus	10.08	544	T CATCTACAACACCT	AGGTGTTGTAGATG A
Gorai.012G148900.1	Plus	10.08	971	T CATCTACAACACCT	T CATCTACAACACCT
Gorai.012G148900.2	Plus	10.08	1106	T CATCTACAACACCT	T CATCTACAACACCT
Gorai.013G080500.1	Minus	10.08	252	T AATCCACAATCCCT	AGGGATTGTGGATT A
Gorai.013G080500.2	Minus	10.08	252	T AATCCACAATCCCT	AGGGATTGTGGATT A
Gorai.013G080500.3	Minus	10.08	252	T AATCCACAATCCCT	AGGGATTGTGGATT A
Gorai.013G080500.4	Minus	10.08	167	T AATCCACAATCCCT	AGGGATTGTGGATT A
Gorai.013G229800.5	Plus	10.08	1201	T CATCCACCACCGCT	T CATCCACCACCGCT
Gorai.002G212400.2	Minus	10.1	304	T AAACCAAAACCCGT	ACGGGTTTTGGTTT A
Gorai.002G212400.3	Minus	10.1	255	T AAACCAAAACCCGT	ACGGGTTTTGGTTT A
Gorai.002G212400.4	Minus	10.1	255	T AAACCAAAACCCGT	ACGGGTTTTGGTTT A
Gorai.002G212400.5	Minus	10.1	255	T AAACCAAAACCCGT	ACGGGTTTTGGTTT A
Gorai.005G042800.1	Plus	10.1	833	T AATCAACAACCCGA	T AATCAACAACCCGA
Gorai.005G042800.2	Plus	10.1	867	T AATCAACAACCCGA	T AATCAACAACCCGA
Gorai.005G042800.3	Plus	10.1	867	T AATCAACAACCCGA	T AATCAACAACCCGA
Gorai.005G042800.4	Plus	10.1	867	T AATCAACAACCCGA	T AATCAACAACCCGA
Gorai.006G167600.1	Minus	10.1	1264	T CATACACAAACCGC	GCGGTTTGTGTATG A
Gorai.007G159900.1	Plus	10.1	130	T CATCCACAAAACGC	T CATCCACAAAACGC
Gorai.007G159900.2	Plus	10.1	133	T CATCCACAAAACGC	T CATCCACAAAACGC
Gorai.007G159900.3	Plus	10.1	122	T CATCCACAAAACGC	T CATCCACAAAACGC
Gorai.007G159900.4	Plus	10.1	60	T CATCCACAAAACGC	T CATCCACAAAACGC
Gorai.008G020300.1	Plus	10.1	1177	T CATCCAAAACCAGC	T CATCCAAAACCAGC
Gorai.009G009000.1	Plus	10.1	1213	T AATCAACAACCCGA	T AATCAACAACCCGA
Gorai.009G343200.1	Minus	10.1	1639	T CATCAACAACCAGA	TCTGGTTGTTGATG A
Gorai.010G002200.1	Minus	10.1	118	T CAACCAAAACCAGT	ACTGGTTTTGGTTG A
Gorai.010G002200.2	Minus	10.1	118	T CAACCAAAACCAGT	ACTGGTTTTGGTTG A
Gorai.010G033600.1	Plus	10.1	122	T CATCCACAAACAGA	T CATCCACAAACAGA
Gorai.011G234300.1	Minus	10.1	1088	T CATCAACAACCAGA	TCTGGTTGTTGATG A
Gorai.011G234300.2	Minus	10.1	735	T CATCAACAACCAGA	TCTGGTTGTTGATG A
Gorai.012G017000.1	Minus	10.1	190	T CACCCAAAACACGT	ACGTGTTTTGGGTG A
Gorai.012G017000.2	Minus	10.1	432	T CACCCAAAACACGT	ACGTGTTTTGGGTG A
Gorai.012G017000.3	Minus	10.1	223	T CACCCAAAACACGT	ACGTGTTTTGGGTG A
Gorai.012G017000.4	Minus	10.1	223	T CACCCAAAACACGT	ACGTGTTTTGGGTG A
Gorai.001G204700.1	Minus	10.12	1151	T CATCCACATCTCAT	ATGAGATGTGGATG A
Gorai.008G099500.1	Plus	10.12	791	T TATCCACATCCCAT	T TATCCACATCCCAT
Gorai.009G213900.1	Minus	10.12	1921	T CATCCACATCTCAT	ATGAGATGTGGATG A
Gorai.009G213900.2	Minus	10.12	1921	T CATCCACATCTCAT	ATGAGATGTGGATG A
Gorai.009G213900.3	Minus	10.12	1376	T CATCCACATCTCAT	ATGAGATGTGGATG A
Gorai.009G213900.4	Minus	10.12	1376	T CATCCACATCTCAT	ATGAGATGTGGATG A
Gorai.009G213900.5	Minus	10.12	1376	T CATCCACATCTCAT	ATGAGATGTGGATG A
Gorai.009G213900.6	Minus	10.12	1376	T CATCCACATCTCAT	ATGAGATGTGGATG A
Gorai.009G213900.7	Minus	10.12	1347	T CATCCACATCTCAT	ATGAGATGTGGATG A
Gorai.010G203300.1	Plus	10.12	285	T CATCCATATCCCAT	T CATCCATATCCCAT
Gorai.001G165100.1	Plus	10.14	362	T CATCCAAAAACCTT	T CATCCAAAAACCTT
Gorai.001G225400.2	Minus	10.14	1414	T CATCCAAAAACCTT	AAGGTTTTTGGATG A
Gorai.002G037600.1	Plus	10.14	1242	T AATCCAAAACCCTT	T AATCCAAAACCCTT
Gorai.002G116800.1	Plus	10.14	165	T CATCCACAACAATT	T CATCCACAACAATT
Gorai.002G154800.1	Minus	10.14	59	T AATCCCCAAACCGT	ACGGTTTGGGGATT A
Gorai.005G097700.1	Minus	10.14	702	T CATCTATAACCCAT	ATGGGTTATAGATG A
Gorai.005G113700.5	Minus	10.14	1052	T CATCCACAACAATT	AATTGTTGTGGATG A
Gorai.005G123800.1	Plus	10.14	801	T AATCCAAAACCCTT	T AATCCAAAACCCTT
Gorai.005G123800.2	Plus	10.14	1054	T AATCCAAAACCCTT	T AATCCAAAACCCTT
Gorai.005G123800.3	Plus	10.14	940	T AATCCAAAACCCTT	T AATCCAAAACCCTT
Gorai.005G123800.4	Plus	10.14	614	T AATCCAAAACCCTT	T AATCCAAAACCCTT
Gorai.005G123800.5	Plus	10.14	477	T AATCCAAAACCCTT	T AATCCAAAACCCTT
Gorai.005G183500.1	Plus	10.14	418	T CATCCACCAACAGT	T CATCCACCAACAGT
Gorai.005G183500.2	Plus	10.14	516	T CATCCACCAACAGT	T CATCCACCAACAGT
Gorai.005G183500.3	Plus	10.14	445	T CATCCACCAACAGT	T CATCCACCAACAGT
Gorai.005G183500.4	Plus	10.14	445	T CATCCACCAACAGT	T CATCCACCAACAGT
Gorai.005G192200.7	Plus	10.14	1265	T CCTCAAAAACCCGT	T CCTCAAAAACCCGT
Gorai.005G192200.8	Plus	10.14	88	T CCTCAAAAACCCGT	T CCTCAAAAACCCGT
Gorai.006G109500.1	Plus	10.14	1142	T CATCCATAACTCAT	T CATCCATAACTCAT
Gorai.006G110900.1	Minus	10.14	2200	T AATCCACAAACCTT	AAGGTTTGTGGATT A
Gorai.006G110900.2	Minus	10.14	1977	T AATCCACAAACCTT	AAGGTTTGTGGATT A
Gorai.006G110900.3	Minus	10.14	1317	T AATCCACAAACCTT	AAGGTTTGTGGATT A
Gorai.006G120400.7	Minus	10.14	308	T CATCCACACCTAGT	ACTAGGTGTGGATG A
Gorai.006G203400.1	Minus	10.14	333	T TATCCACAATCCAT	ATGGATTGTGGATA A
Gorai.006G203400.10	Minus	10.14	235	T TATCCACAATCCAT	ATGGATTGTGGATA A
Gorai.006G203400.11	Minus	10.14	235	T TATCCACAATCCAT	ATGGATTGTGGATA A
Gorai.006G203400.12	Minus	10.14	235	T TATCCACAATCCAT	ATGGATTGTGGATA A
Gorai.006G203400.2	Minus	10.14	333	T TATCCACAATCCAT	ATGGATTGTGGATA A
Gorai.006G203400.3	Minus	10.14	333	T TATCCACAATCCAT	ATGGATTGTGGATA A
Gorai.006G203400.4	Minus	10.14	333	T TATCCACAATCCAT	ATGGATTGTGGATA A
Gorai.006G203400.5	Minus	10.14	332	T TATCCACAATCCAT	ATGGATTGTGGATA A
Gorai.006G203400.6	Minus	10.14	332	T TATCCACAATCCAT	ATGGATTGTGGATA A
Gorai.006G203400.7	Minus	10.14	332	T TATCCACAATCCAT	ATGGATTGTGGATA A
Gorai.006G203400.8	Minus	10.14	290	T TATCCACAATCCAT	ATGGATTGTGGATA A
Gorai.006G203400.9	Minus	10.14	235	T TATCCACAATCCAT	ATGGATTGTGGATA A
Gorai.007G090900.1	Minus	10.14	666	T CATACACAACACTT	AAGTGTTGTGTATG A
Gorai.007G090900.2	Minus	10.14	686	T CATACACAACACTT	AAGTGTTGTGTATG A
Gorai.007G090900.3	Minus	10.14	686	T CATACACAACACTT	AAGTGTTGTGTATG A
Gorai.007G119100.1	Plus	10.14	915	T CATCCACCCCCGGT	T CATCCACCCCCGGT
Gorai.007G119100.2	Plus	10.14	798	T CATCCACCCCCGGT	T CATCCACCCCCGGT
Gorai.007G119100.3	Plus	10.14	798	T CATCCACCCCCGGT	T CATCCACCCCCGGT
Gorai.008G243500.1	Minus	10.14	872	T TATCTACAACCCAT	ATGGGTTGTAGATA A
Gorai.009G141500.1	Minus	10.14	802	T CATCCACAACAATT	AATTGTTGTGGATG A
Gorai.009G141500.2	Minus	10.14	802	T CATCCACAACAATT	AATTGTTGTGGATG A
Gorai.009G141500.3	Minus	10.14	802	T CATCCACAACAATT	AATTGTTGTGGATG A
Gorai.009G141500.4	Minus	10.14	802	T CATCCACAACAATT	AATTGTTGTGGATG A
Gorai.009G320900.1	Plus	10.14	276	T TATCTACAACCCAT	T TATCTACAACCCAT
Gorai.011G024300.3	Minus	10.14	1131	T CATAACCAACCCGT	ACGGGTTGGTTATG A
Gorai.012G148500.1	Plus	10.14	606	T CCTCCAAAAACCGT	T CCTCCAAAAACCGT
Gorai.013G141500.1	Plus	10.14	1017	T CATCCAAAACCATT	T CATCCAAAACCATT
Gorai.013G189800.1	Minus	10.14	122	T CATTCATAACCCAT	ATGGGTTATGAATG A
Gorai.013G081500.1	Minus	10.15	653	T CCTCCACAGCCCAG	CTGGGCTGTGGAGG A
Gorai.011G291100.1	Minus	10.16	15	T CATTCACAGCCCGA	TCGGGCTGTGAATG A
Gorai.009G164700.1	Minus	10.18	1640	T CATCCAGAACCCAG	CTGGGTTCTGGATG A
Gorai.009G164700.2	Minus	10.18	1342	T CATCCAGAACCCAG	CTGGGTTCTGGATG A
Gorai.009G164700.3	Minus	10.18	750	T CATCCAGAACCCAG	CTGGGTTCTGGATG A
Gorai.001G049100.1	Minus	10.19	673	T CATCCTCATCCCGT	ACGGGATGAGGATG A
Gorai.011G170200.1	Minus	10.19	309	T CATCCTCATCCCGT	ACGGGATGAGGATG A
Gorai.009G076100.1	Minus	10.21	73	T CATCCATTACCCGT	ACGGGTAATGGATG A
Gorai.009G076100.2	Minus	10.21	185	T CATCCATTACCCGT	ACGGGTAATGGATG A
Gorai.010G113100.6	Plus	10.21	3084	T CATCCGCAATCCGT	T CATCCGCAATCCGT
Gorai.013G222800.1	Plus	10.21	594	T CGTCCACAACCTGT	T CGTCCACAACCTGT
Gorai.002G134200.1	Plus	10.27	797	T CATCCAAACCCACT	T CATCCAAACCCACT
Gorai.006G088200.1	Minus	10.27	272	T CATCCAAACCCACT	AGTGGGTTTGGATG A
Gorai.008G140900.1	Plus	10.27	274	T CATCCAAACCCACT	T CATCCAAACCCACT
Gorai.008G142500.1	Minus	10.27	246	T CATCCAAACCCACT	AGTGGGTTTGGATG A
Gorai.009G302900.1	Minus	10.27	361	T CATCCAAACCCACT	AGTGGGTTTGGATG A
Gorai.009G363600.1	Minus	10.29	1377	T CTTCCACACCCCAA	TTGGGGTGTGGAAG A
Gorai.001G089500.1	Minus	10.3	116	T CACCAACAACACAT	ATGTGTTGTTGGTG A
Gorai.001G089500.2	Minus	10.3	96	T CACCAACAACACAT	ATGTGTTGTTGGTG A
Gorai.001G089500.3	Minus	10.3	96	T CACCAACAACACAT	ATGTGTTGTTGGTG A
Gorai.001G089500.4	Minus	10.3	96	T CACCAACAACACAT	ATGTGTTGTTGGTG A
Gorai.001G089500.5	Minus	10.3	96	T CACCAACAACACAT	ATGTGTTGTTGGTG A
Gorai.001G135300.1	Plus	10.3	1735	T CATCCACAAAACAA	T CATCCACAAAACAA
Gorai.001G141600.1	Plus	10.3	919	T CAACAACAACACAT	T CAACAACAACACAT
Gorai.001G225700.1	Minus	10.3	549	T CATCAACAACCAAC	GTTGGTTGTTGATG A
Gorai.001G225800.1	Plus	10.3	1135	T CATCAACAACCAAC	T CATCAACAACCAAC
Gorai.001G225800.2	Plus	10.3	1009	T CATCAACAACCAAC	T CATCAACAACCAAC
Gorai.001G225800.3	Plus	10.3	1009	T CATCAACAACCAAC	T CATCAACAACCAAC
Gorai.001G233900.3	Minus	10.3	2287	T CACCCAAAACACAT	ATGTGTTTTGGGTG A
Gorai.001G233900.4	Minus	10.3	2287	T CACCCAAAACACAT	ATGTGTTTTGGGTG A
Gorai.001G259300.1	Plus	10.3	1032	T CAACCAAAACCAAT	T CAACCAAAACCAAT
Gorai.002G017700.1	Minus	10.3	1256	T CAACAAAAACCCAT	ATGGGTTTTTGTTG A
Gorai.003G139400.1	Plus	10.3	995	T CATCCACAACAAAC	T CATCCACAACAAAC
Gorai.003G150400.1	Minus	10.3	34	T CAAACACAAACCAT	ATGGTTTGTGTTTG A
Gorai.003G152700.2	Minus	10.3	407	T CACACACAACCAAT	ATTGGTTGTGTGTG A
Gorai.003G167900.1	Plus	10.3	988	T CACAAACAACCCAT	T CACAAACAACCCAT
Gorai.004G078700.1	Plus	10.3	453	T AACCCAAAACCCAT	T AACCCAAAACCCAT
Gorai.004G099600.1	Plus	10.3	392	T CAACAAAAACCCAT	T CAACAAAAACCCAT
Gorai.004G238400.1	Minus	10.3	1677	T AATCCAAAACCCAC	GTGGGTTTTGGATT A
Gorai.004G238400.2	Minus	10.3	2458	T AATCCAAAACCCAC	GTGGGTTTTGGATT A
Gorai.004G238400.3	Minus	10.3	2377	T AATCCAAAACCCAC	GTGGGTTTTGGATT A
Gorai.005G058600.1	Plus	10.3	904	T CATCAACAACACAA	T CATCAACAACACAA
Gorai.005G105100.1	Minus	10.3	233	T CATCAACAAACCAA	TTGGTTTGTTGATG A
Gorai.005G115600.1	Plus	10.3	1224	T CACCCAAAACCAAT	T CACCCAAAACCAAT
Gorai.005G115600.2	Plus	10.3	1306	T CACCCAAAACCAAT	T CACCCAAAACCAAT
Gorai.005G115600.3	Plus	10.3	1224	T CACCCAAAACCAAT	T CACCCAAAACCAAT
Gorai.005G115600.4	Plus	10.3	1224	T CACCCAAAACCAAT	T CACCCAAAACCAAT
Gorai.005G150300.1	Plus	10.3	259	T CATCCAAAACACAC	T CATCCAAAACACAC
Gorai.005G174900.1	Minus	10.3	491	T CAACAACAACACAT	ATGTGTTGTTGTTG A
Gorai.005G174900.2	Minus	10.3	491	T CAACAACAACACAT	ATGTGTTGTTGTTG A
Gorai.005G174900.3	Minus	10.3	491	T CAACAACAACACAT	ATGTGTTGTTGTTG A
Gorai.005G174900.4	Minus	10.3	491	T CAACAACAACACAT	ATGTGTTGTTGTTG A
Gorai.005G174900.5	Minus	10.3	491	T CAACAACAACACAT	ATGTGTTGTTGTTG A
Gorai.005G174900.6	Minus	10.3	491	T CAACAACAACACAT	ATGTGTTGTTGTTG A
Gorai.005G245500.1	Minus	10.3	690	T CAACCAAAACCAAT	ATTGGTTTTGGTTG A
Gorai.005G248300.1	Minus	10.3	1117	T AAACCAAAACCCAT	ATGGGTTTTGGTTT A
Gorai.005G248300.2	Minus	10.3	1276	T AAACCAAAACCCAT	ATGGGTTTTGGTTT A
Gorai.005G248300.3	Minus	10.3	1276	T AAACCAAAACCCAT	ATGGGTTTTGGTTT A
Gorai.005G248300.4	Minus	10.3	1231	T AAACCAAAACCCAT	ATGGGTTTTGGTTT A
Gorai.005G248300.5	Minus	10.3	1117	T AAACCAAAACCCAT	ATGGGTTTTGGTTT A
Gorai.005G248300.6	Minus	10.3	1119	T AAACCAAAACCCAT	ATGGGTTTTGGTTT A
Gorai.005G248300.7	Minus	10.3	1117	T AAACCAAAACCCAT	ATGGGTTTTGGTTT A
Gorai.005G248300.8	Minus	10.3	1117	T AAACCAAAACCCAT	ATGGGTTTTGGTTT A
Gorai.006G080200.1	Minus	10.3	880	T CAACAAAAACCCAT	ATGGGTTTTTGTTG A
Gorai.006G113400.1	Plus	10.3	953	T CATCCACAAACAAA	T CATCCACAAACAAA
Gorai.006G113400.2	Plus	10.3	670	T CATCCACAAACAAA	T CATCCACAAACAAA
Gorai.006G113400.3	Plus	10.3	670	T CATCCACAAACAAA	T CATCCACAAACAAA
Gorai.006G113400.4	Plus	10.3	670	T CATCCACAAACAAA	T CATCCACAAACAAA
Gorai.006G113400.5	Plus	10.3	670	T CATCCACAAACAAA	T CATCCACAAACAAA
Gorai.006G113400.6	Plus	10.3	670	T CATCCACAAACAAA	T CATCCACAAACAAA
Gorai.006G113400.7	Plus	10.3	670	T CATCCACAAACAAA	T CATCCACAAACAAA
Gorai.006G113400.8	Plus	10.3	615	T CATCCACAAACAAA	T CATCCACAAACAAA
Gorai.006G159000.1	Minus	10.3	676	T CAACCAAAACCAAT	ATTGGTTTTGGTTG A
Gorai.006G159000.2	Minus	10.3	676	T CAACCAAAACCAAT	ATTGGTTTTGGTTG A
Gorai.006G159000.3	Minus	10.3	576	T CAACCAAAACCAAT	ATTGGTTTTGGTTG A
Gorai.006G215400.1	Minus	10.3	258	T CATCCAAAACCAAA	TTTGGTTTTGGATG A
Gorai.006G247200.1	Minus	10.3	1610	T CACCCAAAAACCAT	ATGGTTTTTGGGTG A
Gorai.006G272600.1	Plus	10.3	540	T CAACCACAAACAAT	T CAACCACAAACAAT
Gorai.007G013500.1	Plus	10.3	479	T CATCCACAAAACAA	T CATCCACAAAACAA
Gorai.007G013500.2	Plus	10.3	493	T CATCCACAAAACAA	T CATCCACAAAACAA
Gorai.007G185300.1	Plus	10.3	1222	T CATCCACAACAAAA	T CATCCACAACAAAA
Gorai.007G277000.1	Plus	10.3	818	T AAACAACAACCCAT	T AAACAACAACCCAT
Gorai.007G277000.2	Plus	10.3	806	T AAACAACAACCCAT	T AAACAACAACCCAT
Gorai.007G286300.1	Minus	10.3	1055	T CATCCAAAACCAAA	TTTGGTTTTGGATG A
Gorai.007G286300.2	Minus	10.3	1250	T CATCCAAAACCAAA	TTTGGTTTTGGATG A
Gorai.007G286300.3	Minus	10.3	819	T CATCCAAAACCAAA	TTTGGTTTTGGATG A
Gorai.007G293900.1	Minus	10.3	664	T CATCAACAAACCAA	TTGGTTTGTTGATG A
Gorai.008G117000.1	Plus	10.3	1240	T CACCAAAAACCCAT	T CACCAAAAACCCAT
Gorai.008G159900.1	Plus	10.3	382	T CAACCAAAAACCAT	T CAACCAAAAACCAT
Gorai.008G159900.2	Plus	10.3	99	T CAACCAAAAACCAT	T CAACCAAAAACCAT
Gorai.009G029600.1	Minus	10.3	44	T CATCCAAAACCAAA	TTTGGTTTTGGATG A
Gorai.009G029600.2	Minus	10.3	134	T CATCCAAAACCAAA	TTTGGTTTTGGATG A
Gorai.009G029600.3	Minus	10.3	44	T CATCCAAAACCAAA	TTTGGTTTTGGATG A
Gorai.009G029600.4	Minus	10.3	44	T CATCCAAAACCAAA	TTTGGTTTTGGATG A
Gorai.009G108200.1	Plus	10.3	183	T CACCAAAAACCCAT	T CACCAAAAACCCAT
Gorai.009G108200.2	Plus	10.3	183	T CACCAAAAACCCAT	T CACCAAAAACCCAT
Gorai.009G108200.3	Plus	10.3	72	T CACCAAAAACCCAT	T CACCAAAAACCCAT
Gorai.009G108200.5	Plus	10.3	72	T CACCAAAAACCCAT	T CACCAAAAACCCAT
Gorai.009G108200.6	Plus	10.3	72	T CACCAAAAACCCAT	T CACCAAAAACCCAT
Gorai.009G137200.1	Plus	10.3	1287	T CATAAACAACCCAA	T CATAAACAACCCAA
Gorai.009G137200.2	Plus	10.3	766	T CATAAACAACCCAA	T CATAAACAACCCAA
Gorai.009G143400.1	Minus	10.3	657	T CAACCACAACAAAT	ATTTGTTGTGGTTG A
Gorai.009G191800.1	Plus	10.3	1130	T CAACCAAAACACAT	T CAACCAAAACACAT
Gorai.009G191800.2	Plus	10.3	1130	T CAACCAAAACACAT	T CAACCAAAACACAT
Gorai.009G191800.3	Plus	10.3	1162	T CAACCAAAACACAT	T CAACCAAAACACAT
Gorai.009G191800.4	Plus	10.3	1162	T CAACCAAAACACAT	T CAACCAAAACACAT
Gorai.009G432300.1	Plus	10.3	1255	T CAACAAAAACCCAT	T CAACAAAAACCCAT
Gorai.009G453400.1	Minus	10.3	961	T CATCAACAACCAAA	TTTGGTTGTTGATG A
Gorai.010G023000.2	Minus	10.3	1273	T AAACCAAAACCCAT	ATGGGTTTTGGTTT A
Gorai.010G023000.3	Minus	10.3	1273	T AAACCAAAACCCAT	ATGGGTTTTGGTTT A
Gorai.010G023000.4	Minus	10.3	202	T AAACCAAAACCCAT	ATGGGTTTTGGTTT A
Gorai.010G060100.1	Minus	10.3	1909	T CAACCAAAAACCAT	ATGGTTTTTGGTTG A
Gorai.010G060100.10	Minus	10.3	1389	T CAACCAAAAACCAT	ATGGTTTTTGGTTG A
Gorai.010G060100.2	Minus	10.3	2046	T CAACCAAAAACCAT	ATGGTTTTTGGTTG A
Gorai.010G060100.3	Minus	10.3	2006	T CAACCAAAAACCAT	ATGGTTTTTGGTTG A
Gorai.010G060100.4	Minus	10.3	2046	T CAACCAAAAACCAT	ATGGTTTTTGGTTG A
Gorai.010G060100.5	Minus	10.3	1976	T CAACCAAAAACCAT	ATGGTTTTTGGTTG A
Gorai.010G060100.6	Minus	10.3	1909	T CAACCAAAAACCAT	ATGGTTTTTGGTTG A
Gorai.010G060100.7	Minus	10.3	1909	T CAACCAAAAACCAT	ATGGTTTTTGGTTG A
Gorai.010G060100.8	Minus	10.3	1909	T CAACCAAAAACCAT	ATGGTTTTTGGTTG A
Gorai.010G060100.9	Minus	10.3	1909	T CAACCAAAAACCAT	ATGGTTTTTGGTTG A
Gorai.010G087400.1	Plus	10.3	185	T CACCCACAGACCCT	T CACCCACAGACCCT
Gorai.010G087400.2	Plus	10.3	319	T CACCCACAGACCCT	T CACCCACAGACCCT
Gorai.010G090400.1	Minus	10.3	178	T CAAACAAAACCCAT	ATGGGTTTTGTTTG A
Gorai.010G090400.2	Minus	10.3	150	T CAAACAAAACCCAT	ATGGGTTTTGTTTG A
Gorai.010G092700.1	Plus	10.3	915	T CATCAAAAACCCAA	T CATCAAAAACCCAA
Gorai.011G033700.1	Plus	10.3	1249	T AATCCAAAACCCAA	T AATCCAAAACCCAA
Gorai.011G033700.2	Plus	10.3	1100	T AATCCAAAACCCAA	T AATCCAAAACCCAA
Gorai.011G168200.1	Plus	10.3	1179	T AACCCAAAACCCAT	T AACCCAAAACCCAT
Gorai.011G168200.2	Plus	10.3	1179	T AACCCAAAACCCAT	T AACCCAAAACCCAT
Gorai.012G008100.1	Minus	10.3	1043	T CATCCAAAACCAAA	TTTGGTTTTGGATG A
Gorai.013G021900.1	Minus	10.3	1207	T CATAAACAACCCAA	TTGGGTTGTTTATG A
Gorai.013G169600.1	Minus	10.3	862	T CATCAAAAACCCAA	TTGGGTTTTTGATG A
Gorai.013G179400.4	Plus	10.3	1050	T CATACACAAACCAA	T CATACACAAACCAA
Gorai.N004900.1	Minus	10.3	79	T CATACAAAACCCAA	TTGGGTTTTGTATG A
Gorai.N009900.1	Plus	10.3	426	T CATAAACAACCCAA	T CATAAACAACCCAA
Gorai.007G333700.1	Minus	10.32	980	T CCTCCACGCCCCAT	ATGGGGCGTGGAGG A
Gorai.001G057000.1	Plus	10.34	1029	T CATCAACCAACCAT	T CATCAACCAACCAT
Gorai.001G057000.2	Plus	10.34	2683	T CATCAACCAACCAT	T CATCAACCAACCAT
Gorai.001G120900.4	Minus	10.34	2247	T CATCACCAACCAAT	ATTGGTTGGTGATG A
Gorai.001G174300.1	Plus	10.34	626	T CATCCACACCATAT	T CATCCACACCATAT
Gorai.001G227000.1	Minus	10.34	745	T CATCCCCAAACAAT	ATTGTTTGGGGATG A
Gorai.001G227000.2	Minus	10.34	2007	T CATCCCCAAACAAT	ATTGTTTGGGGATG A
Gorai.001G227000.3	Minus	10.34	1998	T CATCCCCAAACAAT	ATTGTTTGGGGATG A
Gorai.001G227000.4	Minus	10.34	1998	T CATCCCCAAACAAT	ATTGTTTGGGGATG A
Gorai.002G081000.1	Minus	10.34	153	T CATCCCCAACAAAT	ATTTGTTGGGGATG A
Gorai.002G081000.2	Minus	10.34	158	T CATCCCCAACAAAT	ATTTGTTGGGGATG A
Gorai.002G081000.3	Minus	10.34	153	T CATCCCCAACAAAT	ATTTGTTGGGGATG A
Gorai.002G095900.1	Minus	10.34	1648	T CATCAACCACCAAT	ATTGGTGGTTGATG A
Gorai.002G095900.2	Minus	10.34	1999	T CATCAACCACCAAT	ATTGGTGGTTGATG A
Gorai.002G095900.3	Minus	10.34	1341	T CATCAACCACCAAT	ATTGGTGGTTGATG A
Gorai.004G073400.1	Plus	10.34	202	T CCTACAAAACCCAT	T CCTACAAAACCCAT
Gorai.004G108300.1	Plus	10.34	1150	T CATCAACACCCTAT	T CATCAACACCCTAT
Gorai.004G108300.10	Plus	10.34	1216	T CATCAACACCCTAT	T CATCAACACCCTAT
Gorai.004G108300.11	Plus	10.34	1216	T CATCAACACCCTAT	T CATCAACACCCTAT
Gorai.004G108300.12	Plus	10.34	1215	T CATCAACACCCTAT	T CATCAACACCCTAT
Gorai.004G108300.2	Plus	10.34	1216	T CATCAACACCCTAT	T CATCAACACCCTAT
Gorai.004G108300.3	Plus	10.34	1224	T CATCAACACCCTAT	T CATCAACACCCTAT
Gorai.004G108300.4	Plus	10.34	1216	T CATCAACACCCTAT	T CATCAACACCCTAT
Gorai.004G108300.5	Plus	10.34	1216	T CATCAACACCCTAT	T CATCAACACCCTAT
Gorai.004G108300.6	Plus	10.34	1224	T CATCAACACCCTAT	T CATCAACACCCTAT
Gorai.004G108300.7	Plus	10.34	1224	T CATCAACACCCTAT	T CATCAACACCCTAT
Gorai.004G108300.8	Plus	10.34	1224	T CATCAACACCCTAT	T CATCAACACCCTAT
Gorai.004G108300.9	Plus	10.34	1224	T CATCAACACCCTAT	T CATCAACACCCTAT
Gorai.004G241500.1	Plus	10.34	1002	T CATCCAAACCCTAT	T CATCCAAACCCTAT
Gorai.005G174500.1	Minus	10.34	1715	T CCTCAAAAACCCAT	ATGGGTTTTTGAGG A
Gorai.005G174500.2	Minus	10.34	1762	T CCTCAAAAACCCAT	ATGGGTTTTTGAGG A
Gorai.005G174500.3	Minus	10.34	1722	T CCTCAAAAACCCAT	ATGGGTTTTTGAGG A
Gorai.005G174500.4	Minus	10.34	1715	T CCTCAAAAACCCAT	ATGGGTTTTTGAGG A
Gorai.005G174500.5	Minus	10.34	539	T CCTCAAAAACCCAT	ATGGGTTTTTGAGG A
Gorai.005G174500.6	Minus	10.34	539	T CCTCAAAAACCCAT	ATGGGTTTTTGAGG A
Gorai.005G174500.7	Minus	10.34	323	T CCTCAAAAACCCAT	ATGGGTTTTTGAGG A
Gorai.005G174500.8	Minus	10.34	323	T CCTCAAAAACCCAT	ATGGGTTTTTGAGG A
Gorai.005G192500.1	Plus	10.34	932	T CATCCCAAACCAAT	T CATCCCAAACCAAT
Gorai.005G192500.2	Plus	10.34	793	T CATCCCAAACCAAT	T CATCCCAAACCAAT
Gorai.006G007500.3	Minus	10.34	1731	T CATCCACACACTAT	ATAGTGTGTGGATG A
Gorai.006G041700.1	Plus	10.34	1023	T CATCACCAAACCAT	T CATCACCAAACCAT
Gorai.006G041700.2	Plus	10.34	1114	T CATCACCAAACCAT	T CATCACCAAACCAT
Gorai.006G041700.3	Plus	10.34	1023	T CATCACCAAACCAT	T CATCACCAAACCAT
Gorai.006G041700.4	Plus	10.34	1023	T CATCACCAAACCAT	T CATCACCAAACCAT
Gorai.006G041700.5	Plus	10.34	1023	T CATCACCAAACCAT	T CATCACCAAACCAT
Gorai.006G041700.6	Plus	10.34	1023	T CATCACCAAACCAT	T CATCACCAAACCAT
Gorai.006G150900.1	Plus	10.34	1101	T CATCCAAACTCCAT	T CATCCAAACTCCAT
Gorai.006G263100.1	Plus	10.34	977	T CATCAATACCCCAT	T CATCAATACCCCAT
Gorai.006G266100.2	Plus	10.34	1131	T TATCAACACCCCAT	T TATCAACACCCCAT
Gorai.007G003200.1	Plus	10.34	402	T CATCCCCAAACAAT	T CATCCCCAAACAAT
Gorai.007G037900.1	Plus	10.34	484	T CATCCACCAAACAT	T CATCCACCAAACAT
Gorai.007G222200.1	Minus	10.34	852	T AATACCCAACCCAT	ATGGGTTGGGTATT A
Gorai.008G058500.1	Plus	10.34	1063	T TATCCAAACCCCAT	T TATCCAAACCCCAT
Gorai.008G058500.2	Plus	10.34	1235	T TATCCAAACCCCAT	T TATCCAAACCCCAT
Gorai.008G058500.3	Plus	10.34	1227	T TATCCAAACCCCAT	T TATCCAAACCCCAT
Gorai.008G058500.4	Plus	10.34	1227	T TATCCAAACCCCAT	T TATCCAAACCCCAT
Gorai.008G058500.5	Plus	10.34	1227	T TATCCAAACCCCAT	T TATCCAAACCCCAT
Gorai.008G058500.6	Plus	10.34	1084	T TATCCAAACCCCAT	T TATCCAAACCCCAT
Gorai.008G058500.7	Plus	10.34	1227	T TATCCAAACCCCAT	T TATCCAAACCCCAT
Gorai.008G058500.8	Plus	10.34	39	T TATCCAAACCCCAT	T TATCCAAACCCCAT
Gorai.008G064800.1	Plus	10.34	1235	T ACTCCAAAACCCAT	T ACTCCAAAACCCAT
Gorai.008G064800.2	Plus	10.34	1005	T ACTCCAAAACCCAT	T ACTCCAAAACCCAT
Gorai.008G124700.1	Plus	10.34	2149	T CATCCACCACAAAT	T CATCCACCACAAAT
Gorai.008G124700.2	Plus	10.34	1840	T CATCCACCACAAAT	T CATCCACCACAAAT
Gorai.008G124700.3	Plus	10.34	777	T CATCCACCACAAAT	T CATCCACCACAAAT
Gorai.008G264000.1	Plus	10.34	859	T TATCCAAACCCCAT	T TATCCAAACCCCAT
Gorai.008G293400.7	Minus	10.34	1897	T AATACCCAACCCAT	ATGGGTTGGGTATT A
Gorai.009G044100.1	Plus	10.34	56	T CATCAACCAACCAT	T CATCAACCAACCAT
Gorai.009G141800.1	Minus	10.34	47	T CATCCCAAAACCAT	ATGGTTTTGGGATG A
Gorai.009G141800.2	Minus	10.34	47	T CATCCCAAAACCAT	ATGGTTTTGGGATG A
Gorai.009G328400.2	Plus	10.34	635	T CATGCACCCCCCAT	T CATGCACCCCCCAT
Gorai.009G328400.3	Plus	10.34	766	T CATGCACCCCCCAT	T CATGCACCCCCCAT
Gorai.009G328400.4	Plus	10.34	197	T CATGCACCCCCCAT	T CATGCACCCCCCAT
Gorai.009G328400.5	Plus	10.34	640	T CATGCACCCCCCAT	T CATGCACCCCCCAT
Gorai.009G335800.1	Plus	10.34	17	T CATAACCAACCCAT	T CATAACCAACCCAT
Gorai.009G396900.1	Plus	10.34	748	T CATCAATACCCCAT	T CATCAATACCCCAT
Gorai.010G125700.1	Plus	10.34	482	T CATCACCAACCAAT	T CATCACCAACCAAT
Gorai.010G125700.2	Plus	10.34	536	T CATCACCAACCAAT	T CATCACCAACCAAT
Gorai.010G189900.1	Plus	10.34	232	T CATCAACACCTCAT	T CATCAACACCTCAT
Gorai.011G280200.4	Minus	10.34	2509	T CATCCCCAACAAAT	ATTTGTTGGGGATG A
Gorai.013G036200.1	Minus	10.34	188	T CATCAACCAACCAT	ATGGTTGGTTGATG A
Gorai.013G049800.1	Minus	10.34	2249	T AATCCCAAACCCAT	ATGGGTTTGGGATT A
Gorai.013G049800.2	Minus	10.34	459	T AATCCCAAACCCAT	ATGGGTTTGGGATT A
Gorai.013G049800.3	Minus	10.34	416	T AATCCCAAACCCAT	ATGGGTTTGGGATT A
Gorai.013G143100.1	Minus	10.34	363	T CATACCCAAACCAT	ATGGTTTGGGTATG A
Gorai.013G202800.1	Plus	10.34	1102	T CCTACAAAACCCAT	T CCTACAAAACCCAT
Gorai.002G225200.2	Plus	10.35	978	T CGTCCAAAACCCCT	T CGTCCAAAACCCCT
Gorai.002G225300.1	Plus	10.35	733	T CGTCCAAAACCCCT	T CGTCCAAAACCCCT
Gorai.003G010400.1	Minus	10.35	31	T AATCCTCAACCCCT	AGGGGTTGAGGATT A
Gorai.003G010500.1	Plus	10.35	1095	T AATCCTCAACCCCT	T AATCCTCAACCCCT
Gorai.007G216600.1	Plus	10.35	1108	T CTTCAACAACCCCT	T CTTCAACAACCCCT
Gorai.009G378100.1	Plus	10.35	9954	T CTTACACAACCCCT	T CTTACACAACCCCT
Gorai.009G378100.2	Plus	10.35	2549	T CTTACACAACCCCT	T CTTACACAACCCCT
Gorai.013G247700.1	Minus	10.35	1002	T CATCCTCAAACCCT	AGGGTTTGAGGATG A
Gorai.013G247700.2	Minus	10.35	1002	T CATCCTCAAACCCT	AGGGTTTGAGGATG A

## Sheet: Avrb6 candidate targets
Avrb6 candidate targets in Ac44E
Transcript	Probability	Annotation	FoldChange	ScoreRatio	Score	BindingSite	EBE	MerRep1	MerRep2	MerRep3	MerMean	Avrb6Rep1	Avrb6Rep2	Avrb6Rep3	Avrb6Mean	Rank	EBEtoTLS	EBEtoTXS	EBEtoTATA	EBEtoYPatch	Chr	GeneStrand	AdjustedPValue
Gorai.008G209000.1	1	Bidirectional sugar transporter N3	5973.16	6.9	2.01449	49452540	TCATCCcCAgCCCGT	0.03	0.49	0.91	0.48	1369.88	4059.75	3111.99	2847.21	3	157	45	23	None	Chr08	Minus	1.63e-21
Gorai.007G067700.1	0.971	Unknown protein	29.27	7.98	2.56232	4784494	TCcTCCcCAcCCCAT	11.06	11.2	13.09	11.78	261.75	440.43	332.67	344.95	41	38	?	410	4	Chr07	Minus	2.93e-25
Gorai.010G056300.1	0.969	Kinase family protein	9.63	7.82	2.22899	6422245	TCAcCCACcACCCAT	21.66	13.44	12.2	15.77	222.04	101.3	132.1	151.81	13	317	129	171	None	Chr10	Minus	0.000178146
Gorai.009G327300.1	0.89	Basic helix-loop-helix transcription factor	4.03	7.69	2.66377	32821386	TCATCCACAtCaCAT	11.95	10.83	9.6	10.79	46.46	40.23	43.96	43.55	57	205	-32	321	None	Chr09	Minus	3.94e-06
Gorai.008G047400.1	0.71	Multidrug resistance protein ABC transporter family	75.8	10.12	2.83188	6506622	TCATCCcCAtCCCcT	14.06	4.16	4.19	7.47	620.58	503.47	574.69	566.25	107	780	?	79	None	Chr08	Minus	2.14e-36
Gorai.010G246000.1	0.65	Unknown protein	5.68	8.91	2	61490665	TCATCCACAACtCAT	0.62	0.26	0.64	0.51	3.34	2.26	3.03	2.88	2	435	?	348	None	Chr10	Minus	0.0107043
Gorai.007G152300.1	0.648	Pentatricopeptide repeat-containing family protein	5.26	8.91	2.82029	13030542	TCcTCCACcACCCAa	1.31	1.1	0.61	1.01	8.09	3.58	4.22	5.3	100	63	-85	693	None	Chr07	Plus	0.0139227
Gorai.008G222500.1	0.599	Cytochrome P450, putative	471.63	9.01	2.91304	50866140	TCATaCACAtCCCcT	0.32	0.07	0.1	0.16	125.24	51.56	54.3	77.03	148	20	?	241	None	Chr08	Minus	7.16e-09
Gorai.001G131000.2	0.512	Zinc finger family protein	12.33	9.02	2.63478	16706501	TCAaCCAaAcCCCAT	2.2	2.03	1.25	1.83	24.77	22.57	20.23	22.52	54	494	0	24	None	Chr01	Plus	1.34e-15
Gorai.009G045100.2	0.51	Glycine dehydrogenase [decarboxylating] 2	12.84	9.02	2.81159	3254367	TCAcCCACcACCCAc	3.48	2.84	3.48	3.27	62.17	29.51	34.16	41.95	94	327	117	63	176	Chr09	Plus	4.57e-05
Gorai.005G035300.1	0.509	Kinase, putative	17.55	10.3	2.98551	56578292	TCATaCACAACCaAa	0.12	0.02	0.06	0.07	1.72	0.74	1.05	1.17	191	37	?	200	None	Chr5	Plus	2.81e-05
Gorai.002G225300.1	0.496	Mitochondrial transcription termination factor family protein	3.61	10.35	3	65897554	TCgTCCAaAACCCcT	0.86	1.07	0.87	0.93	3.06	4.28	2.78	3.37	230	245	?	None	None	Chr2	Minus	0.000780789
Gorai.004G023800.1	0.439	Leucine-rich repeat receptor-like protein kinase family protein	61.12	10.14	2.93913	52152735	TaATaCACAACCCtT	0.26	0.09	0.15	0.17	15.34	7.18	8.04	10.19	171	46	?	490	None	Chr3	Minus	1.1e-08
Gorai.007G192400.1	0.409	3-dehydroquinate synthase	2.08	9.09	2.83478	18838733	TCAcCCAaAACCCGa	6.45	4.73	5.02	5.4	14.62	9.13	9.96	11.24	108	4	?	469	120	Chr07	Minus	0.0459935
Gorai.003G010500.1	0.389	50S ribosomal protein L2	2	9.16	3	646531	TaATCCtCAACCCcT	70.13	103.3	90.77	88.07	180.48	178.85	169.09	176.14	225	95	-94	60	None	Chr03	Plus	0.0324826
Gorai.009G396900.1	0.334	BEL1-like homeodomain 1 family protein	2.7	9.19	2.9971	55133962	TCATCaAtAcCCCAT	20.89	34.21	28.58	27.89	59.01	76.04	90.77	75.27	204	240	?	232	None	Chr09	Minus	0.000902761
Gorai.008G099500.1	0.235	More axillary branches 2	88.61	9.19	2.93333	28709041	TtATCCACAtCCCAT	1.37	0.24	0.42	0.68	64.43	56.49	58.96	59.96	162	210	?	791	None	Chr08	Plus	5.14e-36
Gorai.011G033700.2	0.13	Protein CHUP1	79.67	9.19	2.98551	2498776	TaATCCAaAACCCAa	0	0	0	0	0.9	0.88	0.61	0.8	177	60	-99	759	None	Chr11	Plus	1.73e-11
Gorai.004G195400.1	0.121	Nudix hydrolase	53.83	9.22	2.90435	51517363	TCAcCCAacACCCAT	0.08	0.73	0.38	0.4	31.39	17.16	15.51	21.35	136	460	-55	39	None	Chr04	Plus	2.47e-09
Gorai.002G033200.1	0.109	PH01B019A14.22 protein	68.03	9.22	2.57101	2496217	TCATCCcCAAaCCcT	0.21	0.33	0.21	0.25	22.12	13.74	15.16	17.01	42	151	-169	67	None	Chr02	Plus	1.72e-21
Gorai.002G124000.1	0.094	SAUR-like auxin-responsive protein family	12.44	10.34	2.9971	64613949	TCATCCcaAAaCCAT	0	0.3	0.29	0.2	1.1	3.61	2.63	2.45	215	165	165	580	10	Chr7	Plus	0.00397239
Gorai.011G289900.1	0.047	Receptor-like kinase	17.5	9.22	2.82899	62128336	TaATCCACAgCaCAT	0	0.02	0.02	0.01	0.22	0.25	0.23	0.23	103	370	149	14	326	Chr11	Plus	0.00345768
Gorai.006G268800.1	0.029	Dof zinc finger protein 12	67.3	9.49	2.67246	50673914	TCATCaAtAACCCAT	0.04	0.11	0.28	0.14	11.08	10.26	7.6	9.65	63	511	?	239	None	Chr06	Minus	1.56e-21
Gorai.009G176300.1	0.027	2-oxoglutarate (2OG) and Fe(II)-dependent oxygenase superfamily protein	11.81	8.16	2.36522	20408874	TCATCCACAgtCCGT	1.68	1.76	1.37	1.6	22.86	14.81	19.14	18.94	28	261	261	137	None	chr10	Plus	7e-13
Gorai.010G122000.1	0.013	MTD1	2.49	10.14	2.93913	68894588	TCATCtACAAtCCAT	101.46	140.93	120.51	120.97	330.97	294.67	279.6	301.75	171	233	233	55	None	Chr8	Plus	0.00492271
Gorai.013G091400.1	0.006	UDP-glycosyltransferase-like protein	6.57	9.7	2.32464	14695998	TCATCCACcACCaAT	0.1	0.2	0.16	0.15	1.38	0.7	0.94	1.01	31	254	-202	579	None	Chr13	Minus	0.000727556
Gorai.005G042800.2	0.004	Acyl-CoA N-acyltransferase with RING/FYVE/PHD-type zinc finger protein	7.68	9.7	2.92754	4112086	TaATCaACAACCCGa	8.58	7.51	6.29	7.46	95.82	35.73	40.3	57.28	157	549	134	39	None	Chr05	Plus	0.0340701
Gorai.009G137200.2	0.003	ABC transporter family protein	3.63	9.73	2.98551	10339529	TCATaaACAACCCAa	6.8	5.56	6.6	6.32	31.76	18.99	18.04	22.93	177	319	235	145	None	Chr09	Plus	0.00140357
Gorai.001G121600.1	0.002	Sialyltransferase-like protein	10.77	9.76	2.61159	14837938	TCATCCtCAACCCtT	2.7	1.66	1.75	2.04	16.9	26.91	22.02	21.94	51	540	?	313	328	Chr01	Plus	2.72e-13
Gorai.008G047300.1	0.001	ABC transporter C family member 2	71.16	9.77	2.58261	6470778	TCATCCcCAtCCCAT	7.83	1.89	2.45	4.06	333.96	250.55	281.45	288.65	47	712	24	83	None	Chr08	Minus	1.55e-35
Gorai.007G293800.1	0.001	Phosphoglycerate mutase, putative	9.8	9.78	2.67246	50406778	TCATCaAtAACCCAT	17.31	14.25	12.9	14.82	172.19	131.94	131.48	145.2	63	39	-218	73	None	Chr07	Plus	5.17e-14
Gorai.006G166000.1	0	Phenylalanine ammonia-lyase	4.55	9.85	2.18261	42565283	TCATCCcCAACCCtT	74.54	46.27	62.09	60.97	436.86	190	205	277.29	9	1076	565	171	None	Chr06	Minus	0.0425743
Gorai.006G235300.1	0	FBD-associated F-box protein	2.39	9.86	2.26667	48336077	TCATCaACAACCCtT	6.62	2.36	3.02	4	11.12	11.43	6.13	9.56	18	1178	700	104	1005	Chr06	Plus	0.0411637
Gorai.009G066600.1	0	Arginine/serine-rich splicing factor, putative	3.74	9.94	2.31304	4746642	TaATCCACAACCCAa	7.59	8.87	6.63	7.7	32.83	27.13	26.31	28.76	21	409	-372	718	None	Chr09	Minus	1.15e-05
Gorai.009G451500.2	0	Protein kinase	3.73	9.98	2.31304	70230881	TCAaCCACAAaCCAT	28.11	33.17	29.77	30.35	143.83	101.03	94.93	113.26	21	1618	429	160	None	Chr09	Minus	7.47e-06
Gorai.006G154600.1	0	Rho GTPase-activating protein	34.85	9.99	2.42319	41313998	TCATCCACAgCtCAT	2.98	1.3	1.15	1.81	105.84	39.56	43.82	63.07	35	1656	955	980	816	Chr06	Plus	0.000613346
Gorai.004G274700.1	0	SPOC domain / Transcription elongation factor S-II protein	3.86	10.02	2.52174	60885880	TtATCCACAACCCGa	6.37	5	4.8	5.39	29.37	15.4	17.64	20.8	38	1954	940	817	None	Chr04	Plus	0.00314023
Gorai.007G190700.1	0	RING/U-box superfamily protein	6.12	10.05	2.52174	18690801	TCAcCCAtAACCCGT	5.47	3.7	3.49	4.22	37.07	22.29	18.11	25.82	38	76	-347	42	None	Chr07	Plus	0.000535173
Gorai.005G138100.1	0	Ethylene-responsive transcription factor 7	688.03	10.08	2.66377	35801059	TCATaCACAtCCCAT	0.16	0.12	0.09	0.12	98.64	73.41	82.52	84.86	57	497	360	254	40	Chr05	Plus	4.64e-56
Gorai.012G141100.1	0	Lipid transfer protein	10.29	10.1	2.67246	31442806	TCATCaACAAtCCAT	0	0.05	0.09	0.05	0.67	0.36	0.41	0.48	63	434	242	105	None	Chr12	Minus	0.0332131
Gorai.008G117200.2	0	Homeobox-leucine zipper family protein	3.12	10.1	2.81159	35225948	TCccCCACAACCCAa	14.17	10.25	9.84	11.42	43.33	31.02	32.66	35.67	94	394	-248	533	None	Chr08	Plus	0.000204611
Gorai.012G003500.2	0	cyclic nucleotide gated channel 1	3.65	10.14	2.85507	423820	TCATCCcCAcCCtGT	15.47	14.97	12.13	14.19	48.16	58.49	48.61	51.75	117	902	-134	312	None	Chr12	Minus	1.64e-05
Gorai.013G113100.6	0	Cysteine synthase	14.02	10.14	2.85797	27394369	TCcTCCAaAACCCtT	3.6	3.89	2.58	3.36	49.75	50.95	40.5	47.07	118	1264	-130	89	7	Chr13	Minus	2.18e-17
Gorai.011G129900.2	0	Peroxidase protein	2.89	10.14	2.88116	19168563	TCATCCACAAtCtGT	28.7	45.95	39.87	38.17	123.55	110.66	96.27	110.16	122	160	-57	802	855	Chr11	Minus	0.000360566
Gorai.008G002800.2	0	Sulfate transporter 3.2 family protein	36.52	10.3	2.89275	463580	TCAcCCACAAaCCAc	0.02	0.15	0.16	0.11	1.77	4.87	5.41	4.02	125	66	-38	357	961	Chr08	Plus	3.68e-06
Gorai.009G180000.1	0	F-box-like	3.1	10.3	2.89565	13872604	TacTCCACAcCCCcT	25.84	31	43.59	33.48	102.29	87.81	121.55	103.88	135	639	?	91	None	Chr09	Minus	0.000124761
Gorai.010G127500.1	0	U-box domain-containing protein	3.69	10.3	2.92174	27279175	TCATaCAtAACCCcT	0.42	0.22	0.2	0.28	1.29	0.98	0.83	1.03	152	802	-216	42	None	Chr10	Plus	0.00189078
Gorai.010G033600.1	0	UDP-Glycosyltransferase superfamily protein	2.31	10.34	2.92754	3030269	TCATCCACAAaCaGa	10.35	8.8	13.49	10.88	23.58	25	26.67	25.08	157	1114	879	706	None	Chr10	Plus	0.0100063
Gorai.002G037600.1	0	ATP synthase delta-subunit gene	13.82	10.34	2.93913	2977336	TaATCCAaAACCCtT	15.37	16.97	17.23	16.52	260.99	223.66	200.36	228.34	164	74	-254	259	None	Chr02	Minus	8.22e-18
Gorai.013G141500.1	0	Cytochrome P450 family protein	1896.33	10.34	2.93913	38457269	TCATCCAaAACCatT	0	0	0.03	0.01	28.07	13.93	14.89	18.96	164	25	-29	75	951	Chr13	Minus	3.8e-15
Gorai.007G185300.1	0	Acetolactate synthase	6.16	10.34	2.98551	17773004	TCATCCACAACaaAa	71.93	84.99	82.71	79.88	508.86	461.07	506.61	492.18	177	24	-234	None	None	Chr07	Minus	5.81e-10
Gorai.001G174300.1	0	UDP-glucuronate 4-epimerase	2.81	10.35	2.9971	25444612	TCATCCACAcCatAT	3.9	2.55	1.86	2.77	10.48	6.68	6.17	7.78	204	613	362	None	262	Chr01	Minus	0.00608372
Gorai.008G014300.1	0	Pentatricopeptide repeat-containing family protein	8.69	10.3	2.98551	33258364	TaAaCCACAAaCCAT	0.55	0.19	0.31	0.35	4.18	2.15	2.79	3.04	191	508	508	416	None	Chr6	Minus	2.95e-06
Gorai.007G346200.1	0	LOB domain-containing protein, putative	11.76	10.02	2.90435	97171422	TCAcCCACcAaCCAT	0	0.19	0.06	0.08	1.24	0.38	1.32	0.98	141	568	568	127	208	Chr12	Minus	0.00806575
Gorai.006G183100.1	0	ALC-interacting protein 1	2.6	9.82	2.84638	112691876	TCATCCAaAACCCtc	1.55	4.22	4.18	3.32	5.89	10.59	9.37	8.62	112	545	545	None	None	Chr10	Minus	0.00613094
Gorai.006G199100.2	0	PPPDE putative thiol peptidase family protein	3.04	9.82	2.84638	94985267	TCATCCAaAACCCta	15.69	10.27	8.45	11.47	50	30.64	24.09	34.91	112	939	939	46	None	Chr6	Plus	0.0195067
Gorai.002G145600.1	0	Enhancer of polycomb-like transcription factor protein	2.02	9.82	2.84638	123560946	TCATCaACAACCCta	17.21	28.67	23.81	23.23	53.28	43.63	43.64	46.85	112	520	520	113	None	Chr7	Plus	0.0437134
Gorai.013G017600.1	0	Zinc finger CCCH domain-containing protein 29-like protein	2.51	10.02	2.90435	74625109	TCAaCacCAACCCAT	16.82	13.7	14.96	15.16	44.9	28.73	40.38	38	141	405	405	531	17	chr13	Plus	0.00613094
